# Supplementary material for: Multi-omics analysis reveals ThMYB6 regulation of flavonoid biosynthesis in differently colored tuberous roots of Tetrastigma hemsleyanum
Source: Front Plant Sci. 2025 Sep 8;16:1642835. doi: 10.3389/fpls.2025.1642835 (PMC12450873; doi:10.3389/fpls.2025.1642835)
Supplement: Supplementary file 2 [file Table1.xlsx]

## Sheet: Table S1
Table S1. The Optimized LC-MS /MS parameters of flavonoids
Compounds	Retention time (min)	MRM parameter
		m/z	Declustering potential (V)	Collision energy (eV)	Cell exit potential (V)
Naringenin	2.72	271.0/150.9	-85	-25	-17
Naringin	1.67	579.2/271.0	-217	-42	-8
Isorhamnetin-3-O-glucoside	2.98	314.9/300.0	-166	-30	-25
Isorhamnetin	1.66	477.0/314.0	-259	-39	-27
Orientin	1.36	447.1/327.0	-173	-30	-27
Kaempferol	2.88	285.0/159.3	-148	-44	-16
Astragaline	1.62	447.0/384.0	-247	-35	-26
Isovitexin	1.46	431.1/311.0	-145	-31	-22
Myricetin	1.77	316.9/151.0	-120	-33	-13
Myricitrin	1.45	463.0/316.0	-214	-37	-28
Hesperidin	1.72	609.3/301.0	-197	-31	-30
Calycosin-7-O-glucoside	1.48	445.1/283.0	-29	-23	-40
Isoquercitrin	1.51	463.1/300.2	-29	-41	-33
Rutin	1.44	609.2/300.0	-145	-44	-25
Lonicerin	1.49	593.1/284.9	-273	-53	-19
Neohesperidin	1.79	609.0/301.0	-239	-42	-35

## Sheet: Table S2
Table S2. The PCR primers used in this study
Name	Sequence
qPAL(DN19285)-F	GCACCACCCTGGTCAGATCG
qPAL(DN19285)-R	CCGAGCCATTGAGGCGAAGT
qCHI(DN18184)-F	TGCCGGAAGCTGGGAAGGTA
qCHI(DN18184)-R	AGGCGAAACGCCATGTTTCC
qFLS(DN14319)-F	AACCGGACCTCACACTGGGT
qFLS(DN14319)-R	AGGCCGGAAACATCGTCGTC
qANS(DN12019)-F	TGACCAGGCCTCCGGTAACA
qANS(DN12019)-R	TCCTCCCACTCGAGCTGTCC
qCHS3-F	TCTCCGGGAAGTGGGCTTGA
qCHS3-R	CCAAGATTGCAGGGCCACCA
MDH-F	TGTTGCTACGACTGATGT
MDH-R	CCTGAGACTTGTAGATGGAA
ThMYB6-F	ATGGGAAGAGCTCCCTGCTA
ThMYB6-R	TCATGATTCCACTGCAACACTGT

## Sheet: Table S3
Table S3. The metabolites and their relative contents detected in white and brown tuberous roots of T. hemsleyanum.
Compounds	Formula	Class	Relative Quantity
			Wh-1	Wh-2	Wh-3	Br-1	Br-2	Br-3
Dihydrojasmonic Acid	C12H20O3	phytohormone	3467.37	3232.3	3654.88	3687.47	1961.58	3231.96
(+)-Abscisic acid	C15H20O4	phytohormone	8945.49	2206.3	10163.7	12894.9	5041.68	3947.34
Gibberellin A7	C19H22O5	phytohormone	2471.51	1425.72	818.694	3107.04	1733.7	1364.28
Gibberellin A4	C19H24O5	phytohormone	931.273	1640.63	817.307	2213.34	1659.84	1946.52
Narcissoside	C28H32O16	Flavonoids	9	9	1033.3	13702.6	26878.9	9358.38
(±)-Jasmonic acid	C12H18O3	phytohormone	1468.95	4933.26	1476.98	6059.29	7079.15	3762.31
N-((-)-jasmonoyl)-S-isoleucine	C18H29NO4	phytohormone	497.295	247.683	243.487	4681.15	4755.7	1941.81
Salicylic acid	C7H6O3	phytohormone	522451	835780	827100	879004	1.06518e+06	1.37324e+06
1-Aminocyclopropanecarboxylic acid	C4H7NO2	phytohormone	114594	114548	104210	312633	166233	78744.4
4-Aminobutyric acid	C4H9NO2	Amino acid and derivatives	591873	300225	342478	231568	225599	176754
Methyl jasmonate	C13H20O3	phytohormone	38355.6	27590.8	32297.3	45819.9	39812.1	24457
Chrysin	C15H10O4	Flavonoids	25300	37830.9	28506.8	42929	31062.9	27129.1
5-Hydroxylysine	C6H14N2O3	Amino acid and derivatives	4986.22	1412.55	4303.36	2156.78	6640.63	3614.61
Indole-3-carboxaldehyde	C9H7NO	phytohormone	39949.1	29220.4	22176.2	63670.8	36036.5	38957.1
2-Chloro-DL-Phenylalanine	C9H10ClNO2	internal standards	2.70696e+08	2.51537e+08	2.47755e+08	2.52699e+08	2.50445e+08	2.57661e+08
Isoquercitrin	C21H20O12	Flavonoids	1.60831e+06	1.38447e+06	1.99107e+06	1.66234e+07	2.03024e+07	1.22428e+07
L-Epicatechin	C15H14O6	Flavonoids	65089.4	105152	84582.8	250151	475270	366056
L-Tyrosine	C9H11NO3	Amino acid and derivatives	39108.5	41055	95243	36386.3	114904	52921.9
Biochanin A	C16H12O5	Flavonoids	2859.39	4417.38	6321	6570.66	4003.43	8440.48
Genistin	21H20O10	Flavonoids	827.904	811.188	2038.22	6046.6	3528.33	3498.07
Vitexin	C21H20O10	Flavonoids	1618.89	4733.36	1941.39	3233.87	2888.57	2701.47
1-Methy-L-histidine	C7H11N3O2	Amino acid and derivatives	6717.65	11230.6	7067.79	12958.7	7849.86	6726.97
3-Methy-L-histidine	C7H11N3O2	Amino acid and derivatives	58679.4	61947.8	69906.8	40069.6	40404.2	52184.6
3-Indolebutyric acid	C12H13NO2	phytohormone	10691.9	8107.09	4770.76	12294.4	3403.74	11639
trans-Zeatin	C10H13N5O	phytohormone	1836.5	1207.96	831.31	2515.64	4115.58	3331.78
cis-Zeatin	C10H13N5O	phytohormone	1165.42	4162.96	2112.82	3969.67	15430.4	4157.21
N6-isopentenyladenosine	C15H21N5O4	phytohormone	3228.84	3156.7	2517.37	2929.23	9	9
trans-Zeatin-riboside	C15H21N5O5	phytohormone	2688.15	4888.57	3792.02	29148.9	87191.7	33172.4
Protocatechualdehyde	C7H6O3	Flavonoids	53570.1	236440	1.04041e+06	1.71182e+06	2.40069e+06	4.19935e+06
isoliquiritigenin	C15H12O4	Flavonoids	8935.85	7110.28	4576.46	5406.16	5504.04	7396.77
Tectochrysin	C16H12O4	Flavonoids	48781.3	27456.6	41480	86932.4	73345.9	75518.6
Genkwanin	C16H12O5	Flavonoids	9	556.776	9	2273.47	647.685	1163.91
Luteolin	C15H10O6	Flavonoids	2635.25	1756.32	3014.32	2302.61	1867.17	5302.76
Fisetin	C15H12O6	Flavonoids	2950.87	2579.3	1258.29	8880.87	10075.2	9822.58
Eriodictyol	C15H12O6	Flavonoids	1243.6	1523.04	2624.48	6206.79	8308.88	5014.02
Cianidanol	C15H14O6	Flavonoids	3.75047e+06	6.66998e+06	3.84436e+06	1.69205e+07	2.47867e+07	1.35242e+07
Tectorigenin	C16H12O6	Flavonoids	3973.64	2887.42	1131.83	1860.98	789.646	7070.51
Taxifolin	C15H12O7	Flavonoids	21701.1	12941.6	20130	39152.7	47201.7	26661.1
Gallocatechin	C15H14O7	Flavonoids	7703.24	8156.45	9622.47	18634	20624.2	16029
Myricetin	C15H10O8	Flavonoids	1405.15	3880.93	1985.93	5872.79	2604.33	880.992
Dihydromyricetin	C15H12O8	Flavonoids	7755.33	22908.9	1546.19	1523.14	20182.7	10510.5
Tangeretin	C20H20O7	Flavonoids	9	10245.7	14514.6	9	9	8129.5
Daidzin	C21H20O9	Flavonoids	906.28	1518.62	497.088	2263.16	4945.48	1478.7
Baicalin	C21H18O11	Flavonoids	13907.3	13275.8	10665.2	16033.9	15327.3	14420.8
Glycitin	C22H22O10	Flavonoids	417.82	1843.68	1263.54	1290.8	2527.59	11133.5
Astragalin	C21H20O11	Flavonoids	1.44111e+07	7.54218e+06	1.37696e+07	1.19279e+08	8.89601e+07	665766
Cynaroside	C21H20O11	Flavonoids	531312	569894	887744	2.08167e+06	1.74439e+06	1.7598e+06
Homoorientin	C21H20O11	Flavonoids	14039.3	44877.9	23176.3	1367.89	5695.09	36021.6
Schaftoside	C26H28O14	Flavonoids	3068.85	1573.54	4275.11	3881.45	5206.11	8191.89
Procyanidin B2	C30H26O12	Flavonoids	135168	159196	166309	652606	841497	788021
Rhoifolin	C27H30O14	Flavonoids	2282.81	408.857	9	9	9	4247.39
Procyanidin B1	C30H26O12	Flavonoids	747248	2870.21	851450	4.65572e+06	4.31051e+06	5.02544e+06
Kaempferol-3-O-rutinoside	C27H30O15	Flavonoids	183995	132859	280766	2.389e+06	2.46356e+06	1.30168e+06
Rutin	C27H30O16	Flavonoids	24790.7	15910.3	36974.1	149815	353715	115881
Isorhamnetin-3-O-nehesperidine	C28H32O16	Flavonoids	9	1171.5	9	3815.5	6090.61	7790.95
Puerarin	C21H20O9	Flavonoids	75832.1	73612.1	77272.1	118492	115056	167372
L-Threonine	C4H9NO3	Amino acid and derivatives	591484	393975	562665	427628	395852	404691
L-Proline	C5H9NO2	Amino acid and derivatives	2.17508e+07	2.99523e+07	2.05727e+07	9.80072e+06	2.71738e+07	2.70203e+07
L-Serine	C3H7NO3	Amino acid and derivatives	200837	274179	230661	231565	177727	298053
L-Arginine	C6H14N4O2	Amino acid and derivatives	3.26185e+08	4.31409e+08	2.64669e+08	1.31281e+08	3.53943e+08	3.78546e+08
L-Asparagine	C4H8N2O3	Amino acid and derivatives	33289.7	50961.4	56873.1	99688.7	74828	133736
L-Ornithine	C5H12N2O2	Amino acid and derivatives	1.41613e+06	1.87021e+06	1.2451e+06	856685	1.16201e+06	2.0962e+06
L-Aspartic acid	C4H7NO4	Amino acid and derivatives	457193	1.00462e+06	688743	340070	404933	330409
L-Citruline	C6H13N3O3	Amino acid and derivatives	9.25775e+06	1.44557e+07	1.01259e+07	5.06115e+06	1.01723e+07	1.27616e+07
L-Glutamic acid	C5H9NO4	Amino acid and derivatives	3.74086e+06	4.24176e+06	7.02014e+06	3.68577e+06	4.56486e+06	3.89802e+06
L-Histidine	C6H9N3O2	Amino acid and derivatives	2.71184e+06	4.05806e+06	2.37631e+06	1.11365e+06	1.50937e+06	1.31509e+06
trans-4-Hydroxy-L-proline	C5H9NO3	Amino acid and derivatives	69493.3	82445.8	82690.3	99116.6	87594.4	148349
L-Methionine	C5H11NO2S	Amino acid and derivatives	27258.7	57227.3	35986.7	68217	84970.8	338365
L-Alanine	C3H7NO2	Amino acid and derivatives	731866	745385	480843	321635	338447	463230
L-Lysine	C6H14N2O2	Amino acid and derivatives	8.09433e+06	8.99097e+06	4.70023e+06	7.77038e+06	8.46208e+06	5.89887e+06
L-Tryptophan	C11H12N2O2	Amino acid and derivatives	9	376.32	368.368	945.828	990.528	771.232
L-Phenylalanine	C9H11NO2	Amino acid and derivatives	5170.42	16720.9	15095.8	6.2251e+06	6240.89	4341.96
3-Hydroxy-3-methylpentane-1,5-dioic acid	C6H10O5	Amino acid and derivatives	6016.52	7805.93	4606.59	5541.26	5173.44	8546.75
Malic acid	C4H6O5	Hydroxy acids and derivatives	197163	139941	176659	91103.3	259499	88370.1
L(-)-Malic acid	C4H6O5	Fatty Acyls	197163	139941	176659	91103.3	259499	88370.1
Phlorizin	C21H24O10	Flavonoids	1582.58	9	9	11013.6	8023.27	9
Estradiol-17beta 3-sulfate	C18H24O5S	Sterol lipids	2550.76	5567.06	1163.12	3257.44	3453.18	2555.14
Fumaric acid	C4H4O4	Organic acids and derivatives	2154.83	2184.99	2155.43	3774.06	40570.9	3423.99
Maleic acid	C4H4O4	Carboxylic acids and derivatives	1747.98	841.752	597.385	1319.06	7998.05	893.561
1H-Indole-3-carboxylic acid	C9H7NO2	Alkaloids	1541.1	1386.08	1760.89	3193.98	5023.92	2758.19
Pantothenol	C9H19NO4	Alcohols and polyols	5950.43	6096.59	4944.72	15722.9	22786.7	19066
Creatine Phosphate	C4H10N3O5P	Organic acids	28911.7	8280.44	34922.3	36561.5	56731.1	4956.48
4-Nitrophenol	C6H5NO3	Phenols	14941	12919.1	12039.6	7882.64	28630.6	15181.3
Citric acid	C6H8O7	Organic acids	2387.6	3538.8	3855.21	2219.03	3985.27	3330
Hematoxylin	C16H14O6	Flavonoids	410.435	211.198	9	2799.97	444.213	5138.77
(-)-Epigallocatechin(EGC)	C15H14O7	Flavonoids	25847.5	2834.19	17034.9	3031.56	119772	4584.62
Azelaic Acid	C9H16O4	Organic acids	742.084	3925.34	10486	404.362	383.775	383.775
Raffinose	C18H32O16	Organooxygen compounds	9	9	9	9	38874.4	9
D-Sorbitol	C6H14O6	Alcohols and polyols	9096.87	11164.4	13399.3	11929.2	64627.4	24144.2
Carnosol	C20H26O4	Terpenoids	2958.95	937.496	1524.69	2265.92	576.94	2741.25
O-Phosphorylethanolamine	C2H8NO4P	Miscellaneous	9	9	9	7287.79	24823.4	9
myo-Inositol	C6H12O6	Organooxygen compounds	214006	137356	160943	85574.5	189477	122590
D-Glucose 6-phosphate	C6H13O9P	Carbohydrates	873506	588414	901330	700431	856580	292560
Galactose 1-phosphate	C6H13O9P	Organooxygen compounds	846011	553554	788729	733500	969739	375806
Dodecanedioic aicd	C12H22O4	Fatty Acyls	790.214	401.201	508.56	297.701	447.604	402.143
1,5-Dicaffeoylquinic acid	C25H24O12	Organic acids	1195.31	2578.07	394.995	1690.27	9	2092.13
Magnolol	C18H18O2	Phenylpropanoids	4208.76	2661.62	1382.5	4529.22	1663.63	2675.99
3,4-Dihydroxymandelic acid	C8H8O5	Phenols	17127.9	14609.4	19144.6	13727.7	10464.1	16684.3
L-Glutamine	C5H10N2O3	Amino acid and derivatives	95730.1	288609	109832	100138	154047	79297.7
Linolenic acid	C18H30O2	Lipids	30731.4	9863.63	26893.5	21741.2	35148	25217.4
D-Maltose	C12H22O11	Carbohydrates	5.85001e+06	3.866e+06	3.97425e+06	1.33336e+06	2.99016e+06	1.60983e+06
D-Ribose	C5H10O5	Carbohydrates	16590.6	16680.4	18745.4	20681	63764.3	19012.7
D-Arabinose	C5H10O5	Miscellaneous	16590.6	16680.4	11425.2	20681	63764.3	19012.7
Tartaric acid	C4H6O6	Miscellaneous	13839.1	11481.8	10964.3	10498.2	17913	6777.23
Glutaric acid	C5H8O4	Organic acids and derivatives	2601.01	2199.27	3068.02	2619.52	2905.88	2070.53
2-(4-Hydroxyphenyl)ethanol	C8H10O2	Phenols	5141.64	53547	211889	611606	651468	3288.01
Gentisic acid	C7H6O4	Phenols	894.521	4260.05	2702.72	18711.4	2145.73	1291.42
Phenylpyruvic acid	C9H8O3	Benzene and substituted derivatives	4007.04	1291.19	3155.96	6268.1	4464.36	3537.6
Gluconolactone	C6H10O6	Carbohydrates	5496.5	9	8034.65	8195.12	11290.4	7280.89
ESCULETIN	C9H6O4	Coumarins	16277.8	19733.9	10848.1	8072.95	4764.37	9093.45
D-Glucurono-6,3-lactone	C6H8O6	Furofurans	6085.14	2285.43	2335.5	5644.43	2535.84	1766.15
Argininosuccinate	C10H18N4O6	Organic acids	9	20007.4	12659.9	9	73112	9
Tricetin	C15H10O7	Flavonoids	3970.67	3335.16	919.7	7125.8	2851.71	2633.74
Gluconic acid	C6H12O7	Carbohydrates	300731	267329	279402	331469	616970	218789
Uridine 5'-monophosphate	C9H13N2O9P	Nucleotide and derivatives	34467.3	31713.9	25363.2	9	39735.9	36661.8
N-Acetyl-L-phenylalanine	C11H13NO3	Amino acid and derivatives	6646.42	9	9	23711.2	22035.3	24447.1
Tiglic acid	C5H8O2	Miscellaneous	34592.1	67385.7	100526	15344.2	1.24143e+06	41162.8
Uridine 5'-diphospho-D-glucose	C15H24N2O17P2	Nucleotide and derivatives	20064.2	16961.4	23784.5	68244.9	79767.9	30035.2
D-glucoronic acid	C6H10O7	Carbohydrates	56003.8	45295.6	82531.4	133050	183305	84730.7
Trigonelline	C7H7NO2	Alkaloids	1.21668e+07	1.45143e+07	1.11694e+07	8.54238e+06	9.55277e+06	1.13653e+07
p-Aminobenzoate	C7H7NO2	Benzoic acid derivatives	2.35304e+06	2.7654e+06	2.47905e+06	2.46767e+06	2.57533e+06	2.09418e+06
Tyramine	C8H11NO	Amino acid and derivatives	1642.57	3495.29	1660.69	3139.55	4593.79	1675.08
Betaine aldehyde	C5H11NO	Organonitrogen compounds	24758.4	6408.05	12577.6	20235.9	16780.1	18299.3
Trimethoprim	C14H18N4O3	Phenol ethers	221794	284445	180834	858975	1.20251e+06	841868
Epitulipinolide	C17H22O4	Terpenoids	2458.56	9	2472.05	3341.99	1271.97	1761.5
Isosakuranetin	C16H14O5	Flavonoids	58244.1	29869.5	48481.7	362778	302027	458131
Cyanidin	C15H10O6	Flavonoids	4678.52	70040	62352.7	237794	262724	302314
Brazilin	C16H14O5	Flavonoids	38747	28198.5	31102	167589	66868.3	228009
2',3,5,7-Tetrahydroxyflavone	C15H10O6	Flavonoids	205701	116317	202771	1.67292e+06	1.23709e+06	1.52478e+06
Orobol (5,7,3',4'-tetrahydroxyisoflavone)	C15H10O6	Flavonoids	1985.28	2098.09	1924.55	975.04	4264.88	698.39
Scutellarein	C15H10O6	Flavonoids	2579.72	1360.92	248.64	1692.51	1275.84	1448.02
Demethoxycapillarisin	C15H10O6	Flavonoids	19310.2	8212.84	2002.77	91454.9	65796.5	68120.4
Citreorosein	C15H10O6	Anthraquinones	1432.53	3529.76	3150.31	4607.98	3653.02	2352.01
(-)-Sativan	C17H18O4	Flavonoids	1254.48	1006.29	3473.97	2562.97	1520.04	2579.56
Sakuranetin	C16H14O5	Flavonoids	1276.78	1049.33	1682.34	1087.5	2131.21	1510.14
4-Hydroxyphenyl-2-propionic acid	C9H10O3	Phenylpropanoic acids	8477.93	21266.8	10707.9	4722.69	7319.92	9779.6
L-3-Phenyllactic acid	C9H10O3	Phenylpropanoic acids	36186.3	6605.74	7471.84	6684.72	6141.35	29125.9
7-Methylxanthine	C6H6N4O2	Nucleotide and derivatives	1018.15	3368.27	1018.42	665.445	2354.83	3469.16
Cytosine	C4H5N3O	Nucleotide and derivatives	36727	32048.5	26112.6	69773.3	76855.8	73910.2
Pyrrole-2-carboxylic acid	C5H5NO2	Amino acid and derivatives	6472.95	4014.61	2271.99	3190.13	4097.74	3023.87
Indole	C8H7N	Alkaloids	4.02221e+06	3.42692e+06	4.24911e+06	3.63868e+06	9492.49	5478.52
Phenylacetonitrile	C8H7N	Benzene and substituted derivatives	3234.64	3466.5	4647.28	5076.69	7262.18	5898.88
5-Aminovaleric acid	C5H11NO2	Amino acid and derivatives	210749	318543	184385	748769	625054	412681
Guanidineacetic acid	C3H7N3O2	Amino acid and derivatives	20295.8	8016.45	11334.9	10294.9	14903.8	22466
Aminomalonic acid	C3H5NO4	Organic acids	85033.8	58104.3	86237.3	62933.9	54020.8	91107.2
D-Proline	C5H9NO2	Carboxylic acids and derivatives	2.17508e+07	2.99523e+07	2.05727e+07	9.80072e+06	2.71738e+07	2.70203e+07
Maltol	C6H6O3	Flavonoids	718734	879382	906269	1.27521e+06	1.37523e+06	1.36013e+06
2-Hydroxyethanesulfonate	C2H6O4S	Organic acids	26033	49230.5	31600.7	61867.8	58444.3	80452.8
D-alpha-Aminobutyric acid	C4H9NO2	Carboxylic acids and derivatives	1.6819e+07	2.72129e+07	1.92118e+07	2.74848e+07	2.70603e+07	2.36672e+07
N,N-Dimethylglycine	C4H9NO2	Amino acid and derivatives	2.55012e+06	2.60597e+06	2.43101e+06	2.89702e+06	2.95055e+06	3.81838e+06
2-Aminoisobutyric acid	C4H9NO2	Amino acid and derivatives	2.55012e+06	2.60597e+06	2.43101e+06	2.89702e+06	2.95055e+06	3.81838e+06
N-Ethylglycine	C4H9NO2	Carboxylic acids and derivatives	282743	198912	93308.1	244320	2.95055e+06	88767.8
3-Aminoisobutanoic acid	C4H9NO2	Amino acid and derivatives	68598.7	72530.9	78567.7	99048.9	102176	10273.8
O-Acetylethanolamine	C4H9NO2	Alkaloids	6.20477e+06	8.62599e+06	6.29733e+06	7.91056e+06	1.1186e+07	9.61258e+06
5-Hydroxyindole-3-acetic acid	C10H9NO3	Indoles and derivatives	1815.5	6683.11	1221.28	3000.44	4124.92	583.583
Phendimetrazine	C12H17NO	Oxazinanes	20356.5	6977.82	4693.58	9546.8	3883.43	4370.13
Carbendazim	C9H9N3O2	Benzimidazoles	2441.36	2175.77	5939.44	17324.8	11253.4	2647.72
Urocanic acid	C6H6N2O2	Alkaloids	12159	98898.5	302875	675588	695911	917471
3-Hydroxybenzoic acid	C7H6O3	Phenols	19302.9	9759.22	16288.7	26445.3	16390	10060.9
2,5-Dihydroxybenzaldehyde	C7H6O3	Phenols	31542.2	34516.5	24608.8	96840.1	158439	88731.4
3-Ethyl-1,2-benzenediol	C8H10O2	Phenols	1.48908e+06	1.76903e+06	1.34213e+06	1.13042e+06	1.39355e+06	1.34947e+06
Styrene-cis-2,3-dihydrodiol	C8H10O2	polyol	6252.86	8676.23	13173.6	27714.2	23951.9	20948.1
Sesamol	C7H6O3	Phenols	18219.6	3246	6188.34	64327.8	8206.67	66707.6
2-Pentylfuran	C9H14O	Miscellaneous	599425	31776.3	300329	17452.7	87387.5	43280.9
1,2-Dimethoxybenzene	C8H10O2	Phenols	43079.8	52338.4	53805.8	69550.5	58563.4	24999
Ursodeoxycholic acid	C24H40O4	Steroids and derivatives	11824.8	1750.5	14437.6	10693.2	12591.7	11162
D-Serine	C3H7NO3	Alkaloids	200837	274179	230661	231565	177727	298053
Diethanolamine	C4H11NO2	Alkaloids	551.375	1090.51	811.164	993.866	26831.4	3567.5
Queuine	C12H15N5O3	Pyrrolopyrimidines	6623.33	4962.99	4253.84	5079.66	7622.34	8458.66
Vidarabine	C10H13N5O4	Nucleotide and derivatives	6.51536e+06	2.19642e+06	1.75423e+06	1.95099e+06	2387.97	4.30238e+06
Adenosine	C10H13N5O4	Nucleotide and derivatives	6.51536e+06	2.19642e+06	1.75423e+06	1.95099e+06	1.56573e+06	4.30238e+06
Xylometazoline	C16H24N2	Benzene and substituted derivatives	31468.1	17011.8	14781.9	19072.6	6264.64	30899.5
Osthol	C15H16O3	Phenylpropanoids	31468.1	24410.2	22963.7	17066.5	40379.6	21865.6
Linderalactone	C15H16O3	Terpenoids	3226	5574.79	4340.54	8750.84	3736.47	1622
Uridine	C9H12N2O6	Nucleotide and derivatives	6721.27	4278.19	7874.94	16968.3	22223.9	21168.1
Panaxynol	C17H24O	Miscellaneous	23628.7	38722.7	43494.2	48877.1	47199.9	49951.8
Piceatannol	C14H12O4	Phenols	609.39	3334.63	1190.6	3925.72	10246.1	1961.84
4-Isopropylbenzoic acid	C10H12O2	Prenol lipids	5707.48	8132.1	4335.51	4977.6	14838.9	6437.28
Enol-phenylpyruvate	C9H8O3	Benzene and substituted derivatives	39205.3	60580.9	20935.5	73315.3	99056.3	74085.8
Cinnamic acid	C9H8O2	Cinnamic acids and derivatives	13103.5	2770.22	8689.25	28991.1	9865.92	15839.2
4-Isopropylbenzaldehyde	C10H12O	Phenols	26189.4	31018.7	13389	20735.9	29857.6	9048.57
3,4-Dihydrocoumarin	C9H8O2	Coumarins	10820.1	23105	24185.5	46987.7	12275.4	36388.2
Xanthotoxin	C12H8O4	Phenylpropanoids	2678.99	3017.81	5388.61	2786.35	4816.48	5552.13
Isobergapten	C12H8O4	Coumarins	1933.18	2076.28	5301.36	3560.78	1933.28	4067.87
Sphondin	C12H8O4	Coumarins	3242.67	2264.93	3130	6993.13	2653.03	6941.64
Guanine	C5H5N5O	Nucleotide and derivatives	152735	143438	75744.3	131717	182831	175271
5-oxoproline	C5H7NO3	Amino acid and derivatives	126675	169587	170640	286684	256591	258996
2-(Methylamino)benzoic acid	C8H9NO2	Benzene and substituted derivatives	15210.7	8482.29	11730	12366.1	26979.2	20281.3
Leukoaminochrome	C8H9NO2	Indoles and derivatives	30943.4	4169.56	5822.78	14708.1	21559.4	28950.9
Phosphoric acid	H3O4P	Organic acids	5.09657e+06	3.10462e+06	8.2647e+06	1.47798e+07	1.347e+07	7.7622e+06
Tryptamine	C10H12N2	Tryptamine derivatives	451050	1.1442e+06	1.03257e+06	1.27044e+06	2.40335e+06	2.82598e+06
Anatabine	C10H12N2	Alkaloids	451050	1.1442e+06	1.03257e+06	1.27044e+06	2.40335e+06	2.82598e+06
Pimelic acid	C7H12O4	Fatty Acyls	546342	549785	531335	733751	883256	1.02266e+06
Ethyl isovalerate	C7H14O2	Miscellaneous	280090	324994	291731	330099	371720	313772
2-Phenylacetamide	C8H9NO	Benzene and substituted derivatives	590085	234475	198070	184441	166138	372999
Adenine	C5H5N5	Nucleotide and derivatives	590085	234475	198070	184441	166138	372999
N-Acetylarylamine	C8H9NO	Benzene and substituted derivatives	17082.6	21081.6	21893	32792.9	57045.5	23633.2
3-Hydroxypicolinic acid	C6H5NO3	Pyridines and derivatives	2806.64	2414.06	18165.7	45741.2	10577.6	89655.9
N-Acetyl-L-glutamate 5-semialdehyde	C7H11NO4	Carboxylic acids and derivatives	532100	373825	217451	211965	226058	229121
(2S,5S)-trans-Carboxymethylproline	C7H11NO4		61960.7	14253.8	92230.9	70487.1	244077	9984.1
1,2,5,6-Tetrahydro-4H-pyrrolo[3,2,1-ij]quinolin-4-one	C11H11NO	Quinolines and derivatives	4554.02	2399.4	5366.5	10701.6	4390.46	7591.12
Xanthotoxol	C11H6O4	Phenylpropanoids	7069.57	3969.95	10952.2	8783.28	11232.7	8642.94
Bergaptol	C11H6O4	Coumarins	2598.3	2070.28	7749.79	4089.59	1175.1	1432
4-Sulfobenzoate	C7H6O5S		16694.4	7448.48	6210.21	16126.7	7137.77	5498.95
Vasicinone	C11H10N2O2	Alkaloids	6744.94	4627.27	6302.1	11562.2	5520.78	7788.67
Demethoxyencecalin	C13H14O2	Phenols	91271.5	152348	65849	130649	26578.3	21707
Alpha-caryophyllene	C15H24	Terpenoids	97270.6	83533.9	81066.1	97231.5	65520	54160.5
Levamisole	C11H12N2S	Imidazothiazoles	47608.2	45032.9	40251	56134.3	22212.3	138790
trans-Caryophyllene	C15H24	Terpenoids	11008.4	19398.4	21259.4	15830.4	21378.7	26062.5
N5-(L-1-Carboxyethyl)-L-ornithine	C8H16N2O4	Amino acid and derivatives	10612.8	7851.12	10266.5	11321.2	21276.6	38698.2
Vasicinol	C11H12N2O2	Alkaloids	3532	2413.55	6965.07	605.394	2915.58	3538.5
Cysteinylglycine	C5H10N2O3S	Amino acid and derivatives	182475	338178	164802	5299.98	871.31	169.403
Coniferylaldehyde	C10H10O3	Phenylpropanoids	11595	30266.3	24423.3	15727.6	9551.67	8796.43
Methyleugenol	C11H14O2	Phenylpropanoids	2068.87	1140.9	981.589	1176.01	1740.82	1278.28
2-Keto-6-acetamidocaproate	C8H13NO4	Keto acids and derivatives	27151.6	33770.3	13340.9	39854	44560.3	46282.9
Deethylatrazine	C6H10ClN5	Triazines	3124.43	91374.7	81251.7	752.268	2482.64	3653.83
L-Homocitrulline	C7H15N3O3	Amino acid and derivatives	13126.3	23572.9	6637.11	13546.4	16921.9	7177.82
Kynurenic acid	C10H7NO3	Alkaloids	11762.8	4414.01	4006.72	4966.6	5330.41	6592.59
3-Dehydroquinate	C7H10O6	Alcohols and polyols	4867.27	10356.3	6862.47	5042.24	9398.14	8643.86
7-Ethoxycoumarin	C11H10O3	Coumarins	1819.5	10473	6545.59	5065.19	6794.01	8789.55
Geranylacetate	C12H20O2	Terpenoids	55834.9	49844.5	32459.6	92813.7	48834.3	36557
Bornyl acetate	C12H20O2	Terpenoids	2563.36	6831.41	5370.54	8319.69	1347.17	1707.59
Jasmonic acid	C12H18O3	Fatty Acyls	1170.92	2753.19	2311.84	2820.92	2846.7	2465.26
3-(3,4-Dihydroxy-5-methoxy)-2-propenoic acid	C10H10O5	Cinnamic acids and derivatives	6027.07	6724.95	4874.64	7132.56	5690.89	8938.77
Flavone	C15H10O2	Flavonoids	2304.2	1467.02	2342.15	1587.75	2763.93	3721.54
Isofraxidin	C11H10O5	Phenylpropanoids	4181.36	5253.47	5510.6	1836.4	3864.21	2463.91
2-Benzal-4-hydroxyacetophenone	C15H12O2	Flavonoids	10674.3	7168.84	4422.29	23689.7	25089.1	16826.3
2,3-Dihydro-2-phenyl-4H-benzopyran-4-one	C15H12O2	Flavonoids	5800.48	11741.8	12800.4	11050.8	4190.04	8461.6
3,4,5-Trimethoxycinnamyl alcohol	C12H16O4	Phenylpropanoids	8486.55	10920.1	13218	6310.05	7197.61	5304.55
N'-Formylkynurenine	C11H12N2O4	Amino acid and derivatives	6179.75	7633.88	7919.96	8057.98	11470.9	8087.68
2-Hydroxy-3-carboxybenzalpyruvate	C11H8O6	Organic acids	9602.93	31372.7	30256.2	7107.83	2997.87	6798.75
Thymidine	C10H14N2O5	Nucleotide and derivatives	4133.04	943.57	3139.34	1835.62	2203.09	8994.59
Pentadecanoic acid	C15H30O2	Fatty Acyls	2829.46	3771.76	1245.26	1661.51	2792.47	6026.85
4',7-Isoflavandiol	C15H14O3	Flavonoids	25026.3	43630.5	45938.4	41500.9	52141.2	56914.5
Lumichrome	C12H10N4O2	Alkaloids	1216.68	3650.8	3112.1	392.742	1292.18	1616.74
Cytidine	C9H13N3O5	Nucleotide and derivatives	34063	3919.1	10567.2	7982.84	8797.12	16708.8
Agomelatine	C15H17NO2	Miscellaneous	2426.7	1097.36	1954.48	3821.71	3271.13	1639.04
5'-Deoxyadenosine	C10H13N5O3	Nucleotide and derivatives	2252.01	1004.01	3553.82	4112.28	2844.67	1798.63
Cordycepin	C10H13N5O3	Nucleotide and derivatives	2252.01	1004.01	3553.82	4112.28	2031.52	1798.63
Apigenin	C15H10O5	Flavonoids	1110.56	2752.76	2392.8	4469.03	2257.93	547.515
Genistein	C15H10O5	Flavonoids	2569.24	683.249	1014.18	356.313	2096.94	2696.16
3',4',7-Trihydroxyisoflavone	C15H10O5	Flavonoids	2941.01	5953.91	4182.47	5266.19	5203.68	6777.59
Norwogonin	C15H10O5	Flavonoids	29687.6	5585.92	26421	14821.5	6207.92	20080.8
Pinostrobin	C16H14O4	Flavonoids	1577.64	2183.52	514.304	9	7990.81	1040.03
Naringenin	C15H12O5	Flavonoids	1629.82	6314.26	511.352	3542.52	3584.02	2118.52
Naringenin chalcone	C15H12O5	Flavonoids	1628.62	2047.42	1665.73	8703.07	4471.89	6218.83
Butein	C15H12O5	Flavonoids	1381.21	566.621	2769.2	1721.81	2847.79	4019.39
Glycinol	C15H12O5	Flavonoids	2513.53	2026.53	3223.75	3766.87	3792.05	5807.13
Garbanzol	C15H12O5	Flavonoids	1498.9	2654.36	1813.15	1633.34	1107.72	1831.17
Nordihydrocapsaicin	C17H27NO3	Alkaloids	16382.6	14718.6	14401	46277.1	17364.6	10509.1
Cinchonine	C19H22N2O	Alkaloids	189174	81335.7	79131.3	121187	150206	198642
9-OxoODE	C18H30O3	Fatty Acyls	29008.8	5786.82	11403.2	23977.6	25256.3	21605
Tombozine	C19H22N2O	Alkaloids	1253.28	2367.12	307.86	956.34	1119.51	347.55
(10E,12Z)-(9S)-9-Hydroperoxyoctadeca-10,12-dienoic acid	C18H32O4	Fatty Acyls	18834.5	25648.7	39435.6	96422.8	91469.3	69838.1
13-L-Hydroperoxylinoleic acid	C18H32O4	Lipids	18834.5	25648.7	39435.6	96422.8	91469.3	132108
Colneleate	C18H30O3	Fatty Acyls	29479.9	44274.5	37972.5	24016	49859.4	77470
(-)-Cinchonidine	C19H22N2O	Alkaloids	317726	146113	189332	234948	315511	458215
6-Gingerol	C17H26O4	Phenols	78343.2	37120.9	59413.3	82476.5	96873.4	123236
5'-S-Methyl-5'-thioadenosine	C11H15N5O3S	Nucleotide and derivatives	990491	1.7867e+06	1.46111e+06	743728	485670	1.31093e+06
Uracil	C4H4N2O2	Nucleotide and derivatives	27530.2	8625.57	9224.68	10985.9	15861.4	50800.5
Sphingosine	C18H37NO2	Organonitrogen compounds	15080.8	15982.9	6000.75	2717.77	9072.73	11950.1
Palmitoylethanolamide	C18H37NO2	Carboximidic acids and derivatives	37038.3	46649.6	31355.5	76726.7	74329.9	79249.9
Oxymorphone	C17H19NO4	Phenanthrenes and derivatives	47788.4	81780.6	75425.1	115662	102568	58642
Quercetin	C15H10O7	Flavonoids	5215.03	1041.72	1356.32	2412.34	2070.38	1874.37
Robinetin	C15H10O7	Flavonoids	9	2899.54	3490.95	12593.9	9240	8348.9
Simiarenol	C30H50O	Terpenoids	14081.4	24733.2	5283.05	30205.4	16287.4	5774.34
Shionone	C30H50O	Terpenoids	27843.2	27386.6	23842.3	49106.4	30077.2	50759.3
Germanicol	C30H50O	Terpenoids	14081.4	24733.2	5283.05	30205.4	18951.5	5774.34
Friedelin	C30H50O	Terpenoids	13703.9	7024.74	5166.43	18457.5	8207.91	9
Cycloeucalenol	C30H50O	Terpenoids	11411.1	32659.4	14237.5	5403.21	7522.82	10934.8
Adenosine 5'-monophosphate	C10H14N5O7P	Nucleotide and derivatives	613914	742467	491789	527707	489828	454206
Acetic acid m-cresyl ester	C9H10O2	Phenols	3361.49	4623.08	2393.37	3677.93	2922.49	1789.91
2-Methoxy-4-vinylphenol	C9H10O2	Phenols	22720.1	16969.5	13633.3	19733.3	14747.9	18362
(R)-Menthofuran	C10H14O	Prenol lipids	6876.67	4855.94	5038.81	4617.76	6218.64	9310.11
2-Carboxybenzaldehyde	C8H6O3	Phenols	7387.13	4428.11	5254.14	5959.75	6325.89	18994.2
1-(4-Hydroxyphenyl)propan-1-one	C9H10O2	Phenylpropanoids	6506.09	7255.72	10919.3	12604	12880.8	8578.28
p-Coumaryl alcohol	C9H10O2	Phenylpropanoids	3119.95	2834.57	3281.98	1759.01	5762.35	1766.26
Octadecanamide	C18H37NO	Fatty Acyls	217417	247978	175390	191419	208129	227287
20-HETE	C20H32O3	Fatty Acyls	4871.66	44141.3	41708.8	3749.76	29266.6	30682.5
Kirenol	C20H34O4	Terpenoids	100659	402364	425896	383983	536781	217690
4',5,7-Trimethoxyflavone	C18H16O6	Flavonoids	1725.2	1552.74	1374.64	9	4144.92	1999.87
Anisatin	C15H20O8	Terpenoids	3639.64	7555.3	2014.95	7392.44	11764.7	3509.19
Anwulignan	C20H24O4	Lignans	7441.65	7131.63	7722.32	13007	3125.36	7217.12
Tricin	C17H14O7	Flavonoids	14596	10221.8	26735.5	10102.2	16102.6	21375.9
Aurantio-obtusin	C17H14O7	Anthraquinones	8677.07	37536.5	8004.55	8126.75	17375.6	17288.9
beta-Nicotinamide mononucleotide	C11H15N2O8P	Nucleotide and derivatives	112392	91087.1	66320.2	70263.2	91410.1	57521.9
Cedeodarin	C16H14O8	Flavonoids	6838	3796.59	1276.3	11500.9	1515.42	2734.65
Triangularine	C18H25NO5	Alkaloids	18934.8	142752	93830.9	92984.4	88284.7	117974
9,10-DHOME	C18H34O4	Fatty Acyls	16616.8	25460.8	25428.9	42768.9	46431.9	19426
Psoralidin	C20H16O5	Coumarins	91571.1	65923.8	118953	109060	66151	74039.9
Nemorensine	C18H27NO5	Alkaloids	2971.78	897.533	1548.4	1637.44	1562.21	966.011
Sarracine	C18H27NO5	Alkaloids	1.78559e+06	8.89079e+06	6.11902e+06	6.55859e+06	8.00222e+06	6.97274e+06
3alpha,6beta-Ditigloyloxytropan-7beta-ol	C18H27NO5	Alkaloids	1.78559e+06	8.89079e+06	5.66446e+06	5.46391e+06	8.00222e+06	6.97274e+06
AICAR	C9H15N4O8P	Nucleotide and derivatives	6939.72	670083	498675	559564	652355	519319
Wighteone	C20H18O5	Flavonoids	304854	1.39755e+06	11548.8	1.2503e+06	1.4928e+06	1.01849e+06
8-Geranyloxypsoralen	C21H22O4	Coumarins	473538	36695.4	870630	1.1982e+06	1.4928e+06	70698.2
Demethoxycurcumin	C20H18O5	Phenols	4964.31	9719.73	570.537	1160.66	4219.45	2484.49
Bergamotine	C21H22O4	Coumarins	6561.92	4763.92	11291.4	24327.4	19381	9
4-Propylphenol	C9H12O	Benzene and substituted derivatives	68975.5	28795.7	11039.7	28461.2	27389.9	47725.9
3-Carbamyl-1-methylpyridinium (1-Methylnicotinamide)	C7H8N2O	Pyridines and derivatives	10767.8	7977.23	9301.83	26427.5	51103.1	45656.1
3-Methylsalicylaldehyde	C8H8O2	Benzaldehyde	5173.55	5776.19	5031.2	16663.9	6469.42	9053.25
N,N-Dimethyl-1,4-phenylenediamine	C8H12N2	Amines	33286.2	25087.6	15526.7	6493.16	21710	23021.7
Daidzein	C15H10O4	Flavonoids	808.158	1606.23	4157.91	3537.85	5054.42	6006.19
S-(Phenylacetothiohydroximoyl)-L-cysteine	C11H14N2O3S	Amino acid and derivatives	34837.5	27023	38225.1	16323	17464.1	27904.8
7,8-Dihydroxyflavone	C15H10O4	Flavonoids	872.61	856.37	1186.86	1114.05	2326.78	845.423
Chalepensin	C16H14O3	Coumarins	5768.99	4739.64	4551.11	2630.4	4619.92	4502.97
Erucic acid	C22H42O2	Fatty Acyls	70936.8	3.10337e+06	1.70706e+06	2.03184e+06	3.40307e+06	1.47535e+06
5,6-DHET	C20H34O4	Fatty Acyls	4724.04	1825.9	4227.78	6231.58	5626.35	2841.73
Sterebin E	C20H34O4	Terpenoids	4724.04	3230.07	4227.78	7103.6	5665.72	3376.85
8,9-DiHETrE	C20H34O4	Fatty Acyls	664840	2.77684e+06	2.30722e+06	2.91648e+06	2.77562e+06	2.29654e+06
Galactinol	C12H22O11	Organooxygen compounds	1397.57	9	646.555	2534.03	3803.22	6300.64
Guggulsterone E&Z	C22H30O3	Steroids and derivatives	6303.17	1092.88	2376.07	2219.45	8591.7	4717.49
1-O-Caffeoylglucose	C15H18O9	Carbohydrates	2878.03	1265.62	2333.1	4387.31	3926.12	2959.41
beta-Lactose	C12H22O11	Carbohydrates	171.929	8277.19	11656.1	12055.9	22954	25800.9
1-Caffeoylquinic acid	C16H18O9	Phenylpropanoids	2585.34	2930.95	1613.59	3377.73	17005.4	2579.71
Notopterol	C21H22O5	Coumarins	72610.3	80132.6	120089	39370.4	31061.8	59372.6
Scopolin	C16H18O9	Phenylpropanoids	228.734	687.09	889.48	927.664	9	693.084
Fucosterol	C29H48O	Steroids and derivatives	23978.3	9631.15	20751.7	9151.51	14981.7	4658
Sitostenone	C29H48O	Steroids and derivatives	135142	55934.3	230707	1.31175e+06	46730	6973.82
Benzoic acid	C7H6O2	Phenols	31729.9	23983.6	31691.8	27611.1	19035.8	45336
4-Hydroxybenzaldehyde	C7H6O2	Phenols	273522	284894	512377	241171	783453	309652
Erythritol	C4H10O4	Miscellaneous	7109.32	6748.35	4276.31	7748.6	20051.5	8291.75
Nicotinamide	C6H6N2O	Alkaloids	56673.3	119940	23567.9	21368.2	13898.9	20191.4
1-Phenylethanol	C8H10O	Phenols	4258.73	9	5327	4142.69	3179.55	7917.7
2,4-Dimethylphenol	C8H10O	Phenols	15202.5	14811.3	11929.5	9284.87	11435.4	12593.6
13(S)-HPOT	C18H30O4	Fatty acyls	33517	13331.8	16471.3	16575	25802.3	18132
Cannabinol	C21H26O2	Phenols	13101.8	14150.4	13670.9	47536	11532.7	35971.3
Astrocasine	C20H26N2O	Alkaloids	981.513	9	170.65	550.09	740.936	9
Moracin C	C19H18O4	Phenols	39107.1	38759.8	36763.6	47105.5	57722.4	41767.2
Sterebin A	C18H30O4	Terpenoids	54400.8	38783.5	66788.6	103095	44826.3	110122
Valechlorine	C22H31ClO8	Terpenoids	75951.3	47653.1	184937	1.08675e+06	849224	297154
cis-Gondoic acid	C20H38O2	Lipids	14420.2	12652.3	17995.6	11376.6	12503.9	18383.3
2-Hydroxybutanoic acid	C4H8O3	Organic acids	661575	662553	584006	676229	859311	774970
4-Hydroxybutanoic acid	C4H8O3	Fatty Acyls	13157.4	11110.1	9252.77	12830.3	25367.7	10471.9
12,13-DHOME	C18H34O4	Fatty Acyls	11865.1	44160.6	73172.9	127706	40662.5	30477.1
Maltotriose	C18H32O16	Organooxygen compounds	204960	383755	962913	811411	1.15559e+06	627481
1-Kestose	C18H32O16	Organooxygen compounds	15703.8	4546.48	14131.2	27029.5	37297	12939.3
Physalin A	C28H30O10	Steroids and derivatives	7701.4	9340.66	17852	17728.5	8316.16	6516.56
Physalin G	C28H30O10	Steroids and derivatives	5220.09	9871.27	17852	15828	8316.16	19720.2
cis-Aconitic acid	C6H6O6	Organic acids and derivatives	876689	860952	431210	86145.5	120625	185349
2-Isopropyl-3-oxosuccinate	C7H10O5	Keto acids and derivatives	11452.2	11906.5	16345.8	15132.9	29255.7	46273
Juglone	C10H6O3	Quinones	2172.79	3965.47	3131	4707.38	8269.67	3415.94
L-Theanine	C7H14N2O3	Amino acid and derivatives	88478.7	148288	57865.9	25296.9	56819	131210
Gramine	C11H14N2	Alkaloids	11375.2	7320.33	9513.97	9243.92	12110.8	9487.49
2'-Deoxyuridine	C9H12N2O5	Nucleotide and derivatives	7759.83	1921.98	8729.47	7652.13	6068.35	11506.2
Cascaroside A	C27H32O14	Anthraquinones	2210.78	6422.75	13954.1	11189.4	21654.3	17727.1
Glucoliquiritin	C27H32O14	Flavonoids	2210.78	6422.75	13954.1	11189.4	21654.3	17727.1
Karanjin	C18H12O4	Flavonoids	56452.8	68128.2	9041.13	45425	13018.1	62491.7
12-OPDA	C18H28O3	Fatty Acyls	1987	17360.3	2661.33	4037	5100.84	14894.5
Lansiumarin A	C21H20O5	Coumarins	8138.81	28856.6	30625.7	48487.6	9391.59	3413.99
(13E)-11a-Hydroxy-9,15-dioxoprost-13-enoic acid	C20H32O5	Fatty Acyls	6595.03	3330.84	3962	20533.2	4598.18	8518.87
4-O-alpha-D-Galactopyranuronosyl-D-galacturonic acid	C12H18O13	Organooxygen compounds	4641.17	3009.84	5278.67	3945.33	12553.4	5325.33
20-COOH-Leukotriene B4	C20H30O6	Fatty Acyls	9163.69	5949.67	9323.67	5553.66	3964	12963.2
Precocene II	C13H16O3	Phenols	5679.7	7695.69	3668.92	2394.73	8639.35	2412.73
L-Nicotine	C10H14N2	Alkaloids	10694.2	12796.1	12761.5	8077.15	14771.6	8463.79
Anabasine	C10H14N2	Alkaloids	12698.2	5319.28	14429.8	34636.1	40890.7	48624.5
Safrole	C10H10O2	Benzodioxoles	6902.79	9670.77	5084.44	3293.23	5591.05	1488.41
3-Hydroxycoumarin	C9H6O3	Coumarins	13019.8	14660.4	6675.21	8863.95	5526.22	5247.41
Methyl cinnamate	C10H10O2	Phenylpropanoids	18220.4	21243.2	30092.5	17277.1	29670	46456.5
Allicin	C6H10OS2	Miscellaneous	8204.5	12535.4	18463.6	23522.7	19095.8	11128.3
1-Octacosanol	C28H58O	Miscellaneous	27499.5	146227	33933.6	114013	266829	56329.6
alpha-Cyperone	C15H22O	Terpenoids	49530.7	15321.8	32944.1	14809.5	19315.1	65565.9
Capsidiol	C15H24O2	Prenol lipids	7417	4618.48	10466.9	4644.36	7225.15	3539.15
4-Methylumbelliferyl acetate	C12H10O4	Coumarins	5315.23	4205.39	4163.06	4755.56	3819.76	9031.7
Baldrinal	C12H10O4	Miscellaneous	9227.23	2504.55	1039.09	4980.78	1580.7	1906.43
Cyperotundone	C15H22O	Prenol lipids	9648.4	11750	14896.2	29304.3	9590.2	12982.7
Astaxanthin	C40H52O4	Miscellaneous	4731.63	6814.67	4257.77	5603.66	2503.67	4259.83
Hesperidin	C28H34O15	Flavonoids	780.948	7543.92	1867.49	6731.7	9290.74	12303.6
Neohesperidin	C28H34O15	Flavonoids	780.948	7543.92	1560.38	6731.7	7794.74	12303.6
Quercetin 3-O-neohesperidoside	C27H30O16	Flavonoids	4854.15	4777.88	2820.38	18611.5	22315.4	26119.4
Sucrose	C12H22O11	Carbohydrates	3.81814e+06	2.91765e+06	1.76309e+06	2.98426e+06	3.85014e+06	2.25327e+06
Turanose	C12H22O11	Fatty Acyls	3.81814e+06	2.06787e+06	1.76309e+06	2.44165e+06	3.85014e+06	3.84105e+06
Lactulose	C12H22O11	Organooxygen compounds	3.81814e+06	2.06787e+06	1.76309e+06	2.44165e+06	3.85014e+06	3.84105e+06
Prephenate	C10H10O6	Keto acids and derivatives	1303.89	875.925	1103.06	2913.71	1579.23	2831.69
Genipin	C11H14O5	Terpenoids	1478.56	3078.92	2385.87	3099.15	14018.8	1032.6
3-Nitro-L-tyrosine	C9H10N2O5	Miscellaneous	1090.54	9247.15	7939.78	5462.12	1591.5	3245.5
Myristoleic acid	C14H26O2	Lipids	8228.09	6250.17	5543.03	15771.2	15963.2	7718.49
Deoxylapachol	C15H14O2	Quinones	6895.27	8047.41	6152.95	8567.8	17426.7	15465.9
Glycerophosphocholine	C8H20NO6P	Cholines	41492.7	44456.1	51069.5	41546.4	59574.1	34602.1
Acetamide	C2H5NO	Alkaloids	3.13345e+06	3.34509e+06	1.58726e+06	1.62189e+06	1.5853e+06	4.22643e+06
Glucose 1-phosphate	C6H13O9P	Organooxygen compounds	736326	1.00473e+06	741979	815851	681730	721238
Mannose 6-phosphate	C6H13O9P	Organooxygen compounds	47958.8	50159.6	34616	30851.3	26533.9	44305.1
Bromocriptine	C32H40BrN5O5	Ergoline and derivatives	324253	9352	15109.1	106740	11901.2	87054.8
(S)-(-)-Perillyl alcohol	C10H16O	Terpenoids	135868	134163	75242.7	61681.4	67827.7	91232.1
Cinnamyl alcohol	C9H10O	Phenylpropanoids	3886.87	2438.06	5497.17	2378.42	9	4431.72
Beta-mangostin	C25H28O6	Xanthones	12089	30737.2	34972.9	30756.6	18835.7	22712.7
Harpagoside	C24H30O11	Terpenoids	9	1609.8	9	3525.27	3453.96	14095.9
Alpha-Santonin	C15H18O3	Terpenoids	2626.19	5638.25	2068.37	2198.21	3176.01	1891.12
Diosbulbin D	C19H20O6	Terpenoids	9	1033.52	1052.07	9	690.852	3806.45
Chelidonic acid	C7H4O6	Miscellaneous	12618.6	16730.9	8461.39	5514.14	14983.5	11640.8
1-Indanone	C9H8O	Indanes	39019.1	37508.5	53836	64537	34910	86069.5
(S)-2-Acetolactate	C5H8O4	Keto acids and derivatives	20324.1	45363.8	35584.4	79917.5	64966.9	29698.4
D-Xylulose	C5H10O5	Carbohydrates	6158.67	9075.33	4020.48	3727.6	7101.02	15222.8
Cinnamaldehyde	C9H8O	Phenylpropanoids	1131.72	3203.35	752.76	3085.18	3567.74	1952.87
Atropaldehyde	C9H8O	Benzene and substituted derivatives	28828.4	23473.2	24833.5	42087.8	72655.2	40202.2
6,8-Diprenylnaringenin	C25H28O5	Flavonoids	11327.7	15258.3	4941.35	6869.8	5476.8	14208.4
Nodakenin	C20H24O9	Coumarins	5156.96	5347.34	1996.5	667.498	1327	5322.5
9-Hydroxycalabaxanthone	C24H24O6	Xanthones	3717.99	2028.33	3133.64	19700.7	19764.4	13001.1
Liriodendrin	C34H46O18	Lignans	5183.98	73533.2	10934.8	5888.07	3117.22	2599.3
dUMP	C9H13N2O8P	Nucleotide and derivatives	16129.1	12116.7	8811.73	13081.4	7095.42	13993.2
Capsanthin	C40H56O3	Terpenoids	4246.45	9	4621.15	5437.71	8052.85	3010.77
Artemisinin	C15H22O5	Terpenoids	730761	766151	366617	489263	465391	558792
Miltirone	C19H22O2	Terpenoids	3.19437e+06	4.68074e+06	4.18679e+06	4.02957e+06	2.52795e+06	3.88538e+06
Octyl Gallate	C15H22O5	Phenols	41485.2	66689.6	63150.6	77296.4	68495.4	71992.2
4-Guanidinobutyric acid	C5H11N3O2	Organic acids	119776	201828	136636	152401	279928	316027
Allysine(6-Oxo DL-Norleucine)	C6H11NO3	Amino acid and derivatives	13476.6	20394	42835.3	32259.2	50662.6	47509.7
6-Amino-2-oxohexanoate	C6H11NO3		53559.8	56800.4	77723.5	26922.7	24270	49595.7
Alantolactone	C15H20O2	Terpenoids	38122.1	29660.7	26071.3	53749.5	31998.3	38410.9
Isoalantolactone	C15H20O2	Terpenoids	36354.5	11987.5	31144.1	24806	26279.8	12775.5
Altholactone	C13H12O4	Phenols	6006.63	3027.63	4238.31	9078.7	5124.04	5858.41
Dihydrokavain	C14H16O3	Phenols	4649.19	4503.91	4688.81	1071.8	1506.7	5450.42
(2S,3R,4E)-2-Amino-4-heptadecene-1,3-diol	C17H35NO2	Alkaloids	48831.3	66003.6	47587.9	51116.1	89764.6	65928.2
Bufalin	C24H34O4	Steroids and derivatives	1712.5	3102.28	1243.62	7848.19	11185.3	7539.8
Solasodine	C27H43NO2	Alkaloids	15689.1	5644.54	30350.3	24960.3	38133.4	26703.2
Allopregnanolone	C21H34O2	Steroids and derivatives	7872	12383	5103.3	8121.83	5029.41	5431.35
Maltotetraose	C24H42O21	Carbohydrates	8821.18	831.276	1662.55	91144.4	496.368	19157
Stachyose	C24H42O21	Organooxygen compounds	8821.18	13249.9	8468.07	91144.4	99206.8	19157
(-)-Epiafzelechin	C15H14O5	Flavonoids	2312.33	9	9	10752.1	5026.4	11128.9
Bellidifolin	C14H10O6	Xanthones	10226.2	7819.39	3913.28	5884.74	9828.77	7935.25
1,3,6-Trihydroxy-5-methoxyxanthone	C14H10O6	Xanthones	10226.2	7819.39	3913.28	5884.74	9828.77	7935.25
Levodopa	C9H11NO4	Amino acid and derivatives	1384.11	787.678	581.404	202.692	967.477	794.549
N-Acetyl-L-histidine	C8H11N3O3	Carboxylic acids and derivatives	8133.64	6819.27	6169.28	17447.3	8095.29	16064.2
Metanephrine	C10H15NO3	Phenols	550.504	937.127	2171.11	3152.07	953.423	1126.41
Glutinone	C30H48O	Terpenoids	3499.03	9	9	9	1545.11	2051.5
Betulin	C30H50O2	Terpenoids	48445.8	54234.1	73238.1	33191.1	30815.8	39291
Taraxasterone	C30H48O	Terpenoids	3569.5	2328.71	3895.09	4276.94	3584.1	3320.61
N-formylmethionine	C6H11NO3S	Amino acid and derivatives	6802.45	10868.4	5028.58	4909.54	5863.75	5993.13
Sulforaphane	C6H11NOS2	Miscellaneous	6719.81	16385.9	12935.5	3024.21	15426.3	13215.4
Alliin	C6H11NO3S	Miscellaneous	4771.72	1609.45	2949.76	6253.35	3813.39	3980.78
p-Cresol	C7H8O	Phenols	10604.6	8170.61	6946.09	9249.71	10982.3	8090.89
Phenylacetylglycine	C10H11NO3	Amino acid and derivatives	3312.32	8337.27	6187.38	7777.82	11084.5	5431.69
(-)-Salsoline	C11H15NO2	Tetrahydroisoquinolines	9469.19	16914	6770.27	10060.8	5947.43	29049.1
Gentioflavin	C10H11NO3	Alkaloids	5961.61	4571.46	4470.57	8556.32	5510.12	9238.69
DG(16:0/16:0/0:0)	C35H68O5	Glycerolipids	408618	360786	590137	347445	271333	302301
3alpha,12alpha-Dihydroxy-5beta-chol-6-enoate	C24H38O4		4678.49	9	9	9	9	8358.81
Streptozotocin	C8H15N3O7	Organooxygen compounds	30426.8	13215.1	10697.5	9875.73	34811.6	19508.2
(-)-Anonaine	C17H15NO2	Alkaloids	214.572	1295.63	1537.32	3340.47	2456.86	733.15
Caffeine	C8H10N4O2	Alkaloids	1718.26	1096.01	7185.28	9	8293.68	6137.93
Ferulic acid	C10H10O4	Phenylpropanoids	9	6701.12	9679.91	14522.1	15971.6	19898.2
L-Quebrachitol	C7H14O6	Miscellaneous	4790.03	1960.23	1537.18	6739.08	8604.44	10267.7
5-Hydroxyconiferaldehyde	C10H10O4	Phenylpropanoids	2635.93	1960.23	1537.18	15231.8	8604.44	8511
D-Pinitol	C7H14O6	Miscellaneous	4522.26	2070.84	674.836	1687.09	6185.61	4432.76
Isoferulic acid	C10H10O4	Phenylpropanoids	5142.28	4810.38	4161.76	11095	8801.75	14440.4
Methyl caffeate acid	C10H10O4	Phenylpropanoids	12640.3	20894.6	13520.5	16143.5	13542.9	10293.2
Kakuol	C10H10O4	Phenols	4001.18	4412.48	2400.21	6559.06	6245.94	3219.68
Neocnidilide	C12H18O2	Lactones	5838.04	12141.6	7467.26	9441.98	11523.3	16781.8
Zingerone	C11H14O3	Phenols	5594.55	1955.67	3045.59	3188.99	2532.28	1332.38
Butyl 4-Hydroxybenzoate	C11H14O3	Lignans	4001.18	4412.48	2400.21	6559.06	6245.94	3219.68
Galantamine	C17H21NO3	Alkaloids	9	2529.35	9	16552.9	8435.6	9
Kazinol A	C25H30O4	Flavonoids	11861	50173.4	48127.4	50757.7	52717.9	5803.75
Rotenone	C23H22O6	Flavonoids	1691.84	1834.19	857.142	2310.4	1268.96	3531.56
Deguelin	C23H22O6	Flavonoids	1966.59	27174.4	11352.1	9290.84	14539.5	16603.5
Theobromine	C7H8N4O2	Alkaloids	3003.9	2994.74	4804.28	7407.59	9221.07	4127.1
Theophylline	C7H8N4O2	Alkaloids	1867.38	2086.71	4245.84	3318.23	2868.8	3227.42
Coniferyl alcohol	C10H12O3	Phenylpropanoids	3826.29	3129.84	6459.82	4375.74	4188.04	1942.6
2-Hydroxy-3-(4-hydroxyphenyl)propenoic acid	C9H8O4	Benzene and substituted derivatives	6797.93	4722.34	7381.75	15149.9	12373.9	9515.58
Trans-caffeic acid	C9H8O4	Phenylpropanoids	6248.06	5092.83	5309.06	4353.2	5376.37	5447.01
Vanillylmandelic acid	C9H10O5	Phenols	3251.03	6390.67	5252	7163.74	22030.7	16940.3
Propyl paraben	C10H12O3	Phenols	4653.43	6229.75	3565.4	8687.9	7682.02	5246.33
Neosperidin dihydrochalcone	C28H36O15	Flavonoids	9	9	9	59733.2	9	9
Hydroxysafflor yellow A	C27H32O16	Flavonoids	328584	198258	120354	546356	140402	70851.2
Quercitrin	C21H20O11	Flavonoids	703.717	3878	9	4724.96	12347	8491.09
Dictamnine	C12H9NO2	Alkaloids	3608.52	5657.24	3506.94	6049.34	702.59	2451.18
Tussilagine	C10H17NO3	Alkaloids	2212.03	2664.69	463.148	1357.47	3305.34	2783.4
Cevadine	C32H49NO9	Alkaloids	5244.48	16425.5	19553.7	10511.7	17344.9	50387
Withanolide A	C28H38O6	Steroids and derivatives	7348.2	14688.9	25188.7	21039.7	23314.9	35387.8
11-Keto-beta-boswellic acid	C30H46O4	Terpenoids	9	1217	1428.71	982.422	674.751	2409.88
Ganoderic acid F	C32H42O9	Terpenoids	5022.96	579751	754606	202371	976550	682952
Esculin	C15H16O9	Coumarins	3804.33	2881.02	1235.49	5584.4	6791.21	7909.84
Desmethylxanthohumol	C20H20O5	Flavonoids	9189.48	9476.84	10946.1	14862.9	10020.3	14290.4
Trimethylapigenin	C18H16O5	Flavonoids	2532.03	1256.29	1248.96	2341.84	1225.95	1835.5
Broussonin C	C20H24O3	Phenols	7464.93	15703.1	19071.9	9280.35	17072.5	7977.08
4'-Prenyloxyresveratrol	C19H20O4	Phenols	43798	29116.4	18974.7	31103.2	13905.9	20423.5
Ponasterone A	C27H44O6	Steroids and derivatives	9	6393.18	8327.57	44826	87070.2	47520
D-Aspartic acid	C4H7NO4	Alkaloids	526138	994918	728597	340070	404933	431226
indolin-2-one	C8H7NO	Alkaloids	2312.84	2298.96	1180.78	3279.05	2727.93	4879.33
Agrocybenine	C12H18N2O	Alkaloids	8062.44	6502.6	4156.96	4071.52	16259.6	25755.1
Scoparone	C11H10O4	Coumarins	6917.96	9704.3	18406.3	64144.6	48262.9	54698.3
alpha-Irone	C14H22O	Prenol lipids	6727.78	14492.2	21619	56309.3	14268.1	36196.2
3-Methoxy-4,5-methylenedioxycinnamaldehyde	C11H10O4	Phenylpropanoids	24117.5	20911.9	11678.1	15645.1	14102.4	26201.5
Glutathione	C10H17N3O6S	Amino acid and derivatives	7549.2	13077.1	4479.88	9	796.795	744.659
Dihydrocapsaicin	C18H29NO3	Alkaloids	7824.89	6141.11	13277.8	3834.93	5539.54	7494.1
Narciclasine	C14H13NO7	Alkaloids	1502.51	2181.6	3829.81	1327.37	3520.36	1560.03
DL-alpha-Tocopherylacetate	C31H52O3	Phenols	3189.05	5970.21	2936.43	8897.65	10241.9	2752.45
N1-Methyl-4-pyridone-3-carboxamide	C7H8N2O2	Pyridines and derivatives	10433.8	4813.24	1690.95	6200.01	11227.2	9
3-Hydroxyphenylacetic acid	C8H8O3	Phenols	28901.5	7663.35	18977.4	5385.18	13640.3	18221
Vanillin	C8H8O3	Phenols	49408.3	81469.6	78287	72388.7	68868.6	71911.1
Methyl salicylate	C8H8O3	Phenols	7944.65	5389.24	6161.03	10023.7	9565.69	10023.3
3-(4-Hydroxyphenyl)-1-propanol	C9H12O2	Phenylpropanoids	9069.25	7974.71	13872.3	6552.98	29126.3	13907.9
3,4-Dihydroxyphenylacetaldehyde	C8H8O3	Benzene and substituted derivatives	2422.86	12420.6	3735.32	2598.6	7230.5	5648.11
(+)-Pteryxin	C21H22O7	Coumarins	29826.7	55402.3	19319.4	22915.2	20630.1	1141.9
Cleomiscosin A	C20H18O8	Coumarins	844.008	880.187	4448.51	2915.57	2768.52	2781.42
Pinoresinol dimethyl ether	C22H26O6	Lignans	2531.85	9	3564	20570.8	7216.56	14934.1
Porson	C22H26O6	Phenols	1105.9	215.43	1703.53	9	1164.2	686.71
4'-Methoxyflavone	C16H12O3	Flavonoids	9149.49	9105.03	2329.84	5271.33	6582.48	2660.67
Morusin	C25H24O6	Flavonoids	7673.98	10827.8	26610.9	5761.53	13687.1	37160.4
7-Hydroxyflavone	C15H10O3	Flavonoids	3787.29	1212.59	4044.94	5225.34	6489.24	8156.49
Bisabolol oxide A	C15H26O2	Terpenoids	150445	143762	103622	84753.4	98979.3	130808
Benzyl cinnamate	C16H14O2	Phenylpropanoids	4231.98	2331.08	3889.26	4350.41	2941.53	3670.89
Cheilanthifoline	C19H19NO4	Miscellaneous	76.798	112.309	479.826	146.85	362.276	423.164
Cassythicine	C19H19NO4	Alkaloids	4333.78	3341.09	1514.27	1042.19	1804.6	2551.79
L-Pipecolic acid	C6H11NO2	Amino acid and derivatives	1.28501e+06	5.11853e+06	2.37984e+06	1.49922e+06	1.60888e+07	1.66135e+07
Pyrrolidonecarboxylic acid	C5H7NO3	Carboxylic acids and derivatives	1.28501e+06	5.11853e+06	2.37984e+06	1.49922e+06	1.60888e+07	1.66135e+07
Lincomycin	C18H34N2O6S	Carboxylic acids and derivatives	2730.65	10926.2	3334	9	3923.53	2669.51
Astringin	C20H22O9	Phenols	3827.66	2576.69	2269.68	2717.99	3316.01	9
Morroniside	C17H26O11	Terpenoids	538.799	5202.14	1612.22	1739.93	2285.33	8018.99
Safflor Yellow A	C27H30O15	Flavonoids	11858.7	25001	14832.8	7064.48	10445.1	12400.1
Lonicerin	C27H30O15	Flavonoids	1129.19	7393.22	3205.83	6402.52	5423.3	2227.35
Poncirin	C28H34O14	Flavonoids	3989.09	3912.07	1749.09	4781.95	3779.51	3881.29
Chrysoeriol 7-apiosylglucoside	C27H30O15	Flavonoids	1027.4	8860.26	9	15445.2	6758.98	8486.48
Ganoderic acid H	C32H44O9	Terpenoids	24287	81999	51163.5	11175.4	50892	56933.5
Alpha-Toxicarol	C23H22O7	Flavonoids	3332.67	7108.29	4167.01	2024.68	5180.38	17624.2
Bruceine D	C20H26O9	Terpenoids	1021.06	4607.09	1964.13	2502.22	4016.33	1015.79
Lactupicrin	C23H22O7	Terpenoids	1206.61	223.52	557.171	886.736	476.547	1033.77
1-Isomangostin	C24H26O6	Xanthones	1459.18	7664.99	2379.01	7568.01	10688.5	4511.75
3-Isomangostin	C24H26O6	Xanthones	3062.31	7664.99	1099.57	4252.43	10688.5	4511.75
Kaempferitrin	C27H30O14	Flavonoids	9	9	3218.97	9	10043	3066.96
Daidzein-4',7-diglucoside	C27H30O14	Flavonoids	4907.45	5957.28	4497.7	22364	34379.3	14116
Calystegine B2	C7H13NO4	Alkaloids	4395.43	23984.3	9	13221.8	6264.36	12051.1
Nobiletin	C21H22O8	Flavonoids	7233.33	18739.3	14955.3	37801.9	18545.5	15044.7
Kadsurin A	C21H24O6	Lignans	4298.17	1327.66	1321.33	3934.99	1969.83	3330.83
Mitraphylline	C21H24N2O4	Alkaloids	25895.6	12703.4	22131.5	4801.04	9798.44	10969.2
5-Carboxyvanillic acid	C9H8O6		2263.12	3673.77	1279.44	2338.6	2998.33	3034.46
C-Veratroylglycol	C10H12O5	Phenylpropanoids	20111.5	11632.6	15173.7	51004.2	48520.7	46344.1
Geniposidic acid	C16H22O10	Terpenoids	565.125	2751.76	9	9	1180.24	938.025
Apiin	C26H28O14	Flavonoids	1214.07	3253.02	3570.63	6789.36	10079.1	9967.81
Glucofrangulin B	C26H28O14	Anthraquinones	2617.09	2273.53	2210	9756.35	3171.78	1734.79
Isovitexin 2''-O-arabinoside	C26H28O14	Flavonoids	9	1121.04	2534.9	13591.7	6167.55	564.935
Bufotaline	C26H36O6	Steroids and derivatives	10791.1	3083.38	2146.88	10915.3	5421.7	3369.01
Lathosterol	C27H46O	Steroids and derivatives	45424.3	18610.1	39890	81927.1	25325.2	59645.1
Carbofuran	C12H15NO3	Coumarins	200.596	1021.09	412.366	406.667	2197.1	2721.72
Dihydrozeatin	C10H15N5O	Imidazopyrimidines	2753.32	1952.22	886.715	1150.15	1952.24	3007.98
Lubiprostone	C20H32F2O5	Fatty Acyls	1.97136e+07	9.91245e+06	1.37422e+07	1.644e+07	1.49485e+07	1.74961e+07
Purine	C5H4N4	Nucleotide and derivatives	19277.9	15520.1	13768.1	103413	1.72035e+06	323286
Erythrose	C4H8O4	Organooxygen compounds	177162	127102	243454	313771	278165	336836
Styrene Oxide	C8H8O	Benzene and substituted derivatives	38411.5	47588.6	35719.1	33673.2	21008.3	121636
1,2,4-Trimethylbenzene	C9H12	Benzene and substituted derivatives	46303.6	95482.5	21874.6	51246.9	56732.7	57121.4
Salsolinol	C10H13NO2	Tetrahydroisoquinolines	692.959	719.959	9	987.275	9	1233.58
Isoxanthopterin	C6H5N5O2	Pteridines and derivatives	10251.5	8551.47	4265.38	6426.05	8278.87	11669.5
Sinapyl alcohol	C11H14O4	Hydroxycinnamoyl derivatives	9	9	1026.99	2000.66	6035.32	516.15
beta-Ionone	C13H20O	Prenol lipids	17565.5	23255.5	8300.43	57565.5	22324.3	45341.7
Carvacryl acetate	C12H16O2	Terpenoids	44003.9	7833.67	57201.6	15516.8	26688	78228.4
Methyl hexadecanoic acid	C17H34O2	Fatty Acyls	22719.3	24285.6	35223.2	33342.6	11638	30240.5
Fingolimod hydrochloride	C19H33NO2	Miscellaneous	12771.7	13907.4	16511.9	15003.1	7238.44	15019
N1-(alpha-D-ribosyl)-5,6-dimethyl-benzimidazole	C14H18N2O4	Nucleotide and derivatives	27344.6	15929.1	37983.1	42043.6	13164	26122.2
Isovitexin	C21H20O10	Flavonoids	1618.89	4733.36	7276.87	9786.49	5528.53	2701.47
Schisandrol A	C24H32O7	Lignans	9279.15	5173.01	10997	9634.43	9161.27	8124
Afzelin	C21H20O10	Flavonoids	3.84944e+06	41944.4	14731.2	1.82309e+07	1.32784e+07	1.1913e+07
Campesterol	C28H48O	Steroids and derivatives	57833.9	75966.3	82599.7	92458.2	105590	85963.7
(R)-10-Hydroxystearate	C18H36O3		655.344	4494.52	1289.31	9	9	2117
Glyceric acid	C3H6O4	Organooxygen compounds	281320	129829	122873	208610	121087	143222
L-Hypoglycin A	C7H11NO2	Carboxylic acids and derivatives	8571.96	13980.5	11045.5	13812.9	15263.8	11229.8
L-Malic acid	C4H6O5	Hydroxy acids and derivatives	676.316	1005.36	1054.25	9	1267.52	2021.82
Hinokiflavone	C30H18O10	Flavonoids	9928.6	14511.1	17866.9	25919.4	28701.5	17153.8
3,8'-Biapigenin	C30H18O10	Flavonoids	9928.6	14511.1	17866.9	25919.4	28701.5	17153.8
Zeranol	C18H26O5	Macrolides and analogues	7354.8	15165.9	24723.6	4263	9	6351
Swertiajaponin	C22H22O11	Flavonoids	13102.5	8242.5	10669.3	14880.6	13052.3	7870.68
Peonidin-3-glucoside	C22H22O11	Flavonoids	1253.18	4095.07	6029.05	22901	43825	20674.1
Quercetin-3-O-sophoroside	C27H30O17	Flavonoids	9	9	376.043	762.642	11351.1	19302.8
Quercetin-7-O-beta-D-glucopyranoside	C21H20O12	Flavonoids	716.3	3576.31	1048.14	10852.3	24529.7	26827.2
Hesperetin 7-O-glucoside	C22H24O11	Flavonoids	716.3	1962.42	1048.14	10852.3	24529.7	26827.2
Quercetagetin	C15H10O8	Flavonoids	4662	36106.3	25411.2	19111.6	60793.5	28917
Ethyl 3,4,5-trimethoxybenzoate	C12H16O5	Phenols	2378.24	1355.82	2278	4965.45	3232.45	3870.65
Methyl hesperidin	C29H36O15	Flavonoids	9	1565.96	2164.58	357.83	3873.76	3268.42
Grossamide	C36H36N2O8	Alkaloids	1964.24	652.463	2156.04	4016.54	3074.69	3713.75
Agnuside	C22H26O11	Terpenoids	105832	47611.4	93102.4	76220.6	117744	17708
Stigmasterol	C29H48O	Steroids and derivatives	8686.04	21882.8	41364.7	43091.4	64993.3	48225.5
alpha-Spinasterol	C29H48O	Steroids and derivatives	3338.96	20975.9	38579.2	6022.82	64993.3	15382.8
Valerenic acid	C15H22O2	Terpenoids	22602.8	22719	17968.5	13061.3	16473	19252.3
Benzoylagmatine	C12H18N4O		62756.2	19691.2	49117.5	42166	52343	22922.1
Bakkenolide A	C15H22O2	Miscellaneous	36780.7	29652.1	28059.9	26831.2	14065.5	17259
N-p-Coumaroyl putrescine	C13H18N2O2	Phenolamides	3620.23	5426.52	3435.16	4259.77	3339.94	4967.33
Mulberrofuran A	C25H28O4	Phenols	1470.34	1981.56	2648.44	3448.95	4908.37	1691.22
Dipterocarpol	C30H50O2	Terpenoids	8858	7080	4695	12695.5	6112.59	13921.5
Vanillic acid	C8H8O4	Phenols	72730.6	313693	300702	210786	1.09832e+06	263360
p-Hydroxymandelic acid	C8H8O4	Phenols	26035.6	4353.28	9567.31	6270.14	11001.5	93617.8
Vitamin D2 (Ergocalciferol)	C28H44O	Steroids and derivatives	12663	29914	58712.6	23259	20096.6	62193.2
Coproporphyrin III	C36H38N4O8	Tetrapyrroles and derivatives	38143.4	9	9	46787.6	6098.5	17414.4
Gemcitabine	C9H11F2N3O4	Nucleotide and derivatives	26650.9	38153.4	21333.5	31395.4	67216.4	34533.8
Dendrobine	C16H25NO2	Alkaloids	9	1900.5	5013.62	9	9	1305.32
N-Glycyl-L-leucine	C8H16N2O3	Amino acid and derivatives	807	909.92	491.32	5326.36	3702.56	6536.13
N6-Acetyl-L-lysine	C8H16N2O3	Amino acid and derivatives	166240	77913.1	173019	524962	486843	223482
Vasicine	C11H12N2O	Alkaloids	2039.06	958.04	3335.48	6604.24	11453	2591.34
3-Methoxy-4-hydroxyphenylglycolaldehyde	C9H10O4	Phenols	4840.3	1989.65	3631.6	747.985	3181.38	3999.44
3-(2,3-Dihydroxyphenyl)propanoate	C9H10O4	Carboxylic acids and derivatives	1042.32	1784.58	3063.19	2382.15	2124.92	5259.26
Dihydroconiferyl alcohol	C10H14O3	Phenylpropanoids	1961.64	2239.41	3468.43	3573.39	2097.82	1071.41
Leucodopachrome	C9H9NO4	Indoles and derivatives	66714.8	51596	20585.5	27620.2	36493.4	60220.5
Guaiacol	C7H8O2	Phenols	2276.7	3183.83	2751.64	5842.38	3419.55	5092.23
2'-O-Methyladenosine	C11H15N5O4	Nucleotide and derivatives	2456.75	4822.16	1020.95	2989.81	2441.5	2013.66
9-Riburonosyladenine	C10H11N5O5	Nucleotide and derivatives	12000.6	11280.8	3170.3	6116.51	19320.2	14035.9
4-Hydroxyphenylacetylglutamic acid	C13H15NO6		1.30049e+07	1.77147e+07	1.45861e+07	1.53077e+07	1.08327e+07	1.19164e+07
Xanthurenic acid	C10H7NO4	Quinolines and derivatives	8329.3	10607	13045.6	13888.9	23016.8	13491.3
Methoxyindoleacetic acid	C11H11NO3	Indoles and derivatives	38170.4	52335.7	52047	149977	139758	298487
Beta-D-Fructose 2-phosphate	C6H13O9P	Organooxygen compounds	1.97394e+06	1.07393e+06	4.33529e+06	1.31803e+07	1.22111e+07	4.6387e+06
Dicentrine	C20H21NO4	Alkaloids	433.329	1804.36	3920.63	4414.05	9	4630.58
Nantenine	C20H21NO4	Alkaloids	22467.1	2360	10784.8	20618.6	9	16353.8
Berberine hydrochloride	C20H18ClNO4	Alkaloids	1442.55	393.103	1702.8	9	794.625	775.309
8-Azabicyclo-3.2.1-octan-3-ol	C7H13NO	Alkaloids	2204.4	692.438	717.953	2331.89	1325.8	1106.52
gamma-Hydroxy-3-pyridinebutanoate	C9H11NO3	Pyridines and derivatives	1178.76	755.619	254.364	490.539	2019.5	9
DL-Tyrosine	C9H11NO3	Alkaloids	68925.7	41055	95243	61421.6	114904	52921.9
Beta-Tyrosine	C9H11NO3	Carboxylic acids and derivatives	16997	17283.7	14941.6	20691.1	16747.1	10803.8
p-Octopamine	C8H11NO2	Phenols	3.79595e+07	3.85611e+07	3.85046e+07	4.09565e+07	3.83001e+07	3.31384e+07
Terpinine-4-ol	C10H18O	Terpenoids	3018.61	6991.67	5329.43	2737.36	14496.9	8164.52
Palmitic acid	C16H32O2	Lipids	336445	378189	351207	514330	285348	378421
1-(beta-D-Ribofuranosyl)-1,4-dihydronicotinamide	C11H16N2O5	Organooxygen compounds	2079	9	8452.01	2314.19	8459.25	670.032
3,9-Dihydroxypterocarpan	C15H12O4	Flavonoids	2989.42	4392.57	3367.28	7479.41	2454.96	3210.42
Huperzine B	C16H20N2O	Alkaloids	2969.12	384.426	2984.56	1320.65	9	1940.3
Hydrangenol	C15H12O4	Flavonoids	2558.69	19690.2	27369.5	1835.58	1887.12	10147.5
1-(alpha-Methyl-4-(2-methylpropyl)benzeneacetate)-beta-D-Glucopyranuronic acid	C19H26O8	Organooxygen compounds	9626.71	7395.26	5854.07	4771.97	13919	13204.5
Physalin D	C28H32O11	Steroids and derivatives	19954.8	34060.5	24390.2	15836	16985.8	10296.5
Ethyl caproate	C8H16O2	Miscellaneous	317861	309293	313270	412033	487070	744992
2,6-Dimethylaniline	C8H11N	Benzene and substituted derivatives	7435.61	4604.89	4653.92	4647.92	6452.08	5467.5
4-Methyl-5-thiazoleethanol	C6H9NOS	Azoles	9	5667.7	2037.23	3483.62	3457.28	2742.74
Proline betaine	C7H13NO2	Carboxylic acids and derivatives	12937.6	33933.2	37367.1	28565.5	35670.8	32705.4
Dihydromethysticin	C15H16O5	Phenols	31145.7	21739.1	11241.9	14173.7	47960.3	40646.2
12(13)-EpOME	C18H32O3	Fatty Acyls	20500.9	12145.9	7819.72	9300	17670.1	9229.02
Antirhine	C19H24N2O	Alkaloids	6221.03	12145.9	4032.35	6482.96	4142.91	9229.02
Exemestane	C20H24O2	Steroids and derivatives	24695.7	16907.1	15129.4	40814.4	14478.8	24938.3
2-(2-Hydroxy-2-propyl)-5-methyl-5-vinyltetrahydrofuran	C10H18O2	Terpenoids	12532.3	8949.59	17441.2	14526.3	20792.5	11699.4
Furfuryl acetate	C7H8O3	Miscellaneous	6152.47	6308.68	7789.1	7609.21	4386.58	5866.62
Dhurrin	C14H17NO7	Alkaloids	31083.8	94206.1	80752.1	56040.2	67968.2	68696.7
Stearic Acid	C18H36O2	Fatty Acyls	14106.2	36190.8	33001.4	19134.9	25824.8	35319.7
Sesartemin	C23H26O8	Lignans	27252.5	19951.2	9795.85	13551.2	6336.81	3886.61
Ganoderic acid N	C30H42O8	Terpenoids	664.002	2557.61	9	6134.16	4813.94	4753.49
N-Methylcoclaurine	C18H21NO3	Alkaloids	8084.03	14671.2	4832.78	9	5916.48	8311.5
(-)-Isocorypalmine	C20H23NO4	Alkaloids	9	764.155	1830.49	9	9	9
(S)-Actinidine	C10H13N	Pyridines and derivatives	4326.16	3518.8	4764.3	6403.75	20412.8	18920.6
1H-Indole-2,3-dione	C8H5NO2	Indoles and derivatives	30173.5	61915	56090.3	69098.6	76044.5	113754
Allocryptopine	C21H23NO5	Alkaloids	672.391	2421.07	2813.57	2559.47	4742.51	1392.91
Calystegine A3	C7H13NO3	Alkaloids	2232.8	11542.3	108684	15829.4	177365	33923.2
Calystegine A7	C7H13NO3	Alkaloids	2.53546e+06	5.52356e+06	5.42238e+06	8.09666e+06	8.77587e+06	1.43166e+07
Pregabalin	C8H17NO2	Miscellaneous	6077.45	20296.3	20424.6	11220	5385.8	29041.2
Ecgonine	C9H15NO3	Alkaloids	446159	1.03482e+06	1.716e+06	1.90945e+06	2.23949e+06	4.47886e+06
Otonecine	C9H15NO3	Alkaloids	755.206	1.03482e+06	1.716e+06	1.90945e+06	2.23949e+06	4.47886e+06
Piperidine	C5H11N	Alkaloids	3156.44	2006.11	3510.02	2733.51	2666.45	5216.65
Sinalbin	C14H19NO10S2	Miscellaneous	712.786	2070.57	2208.01	5182.03	730.382	1770.96
Furanodiene	C15H20O	Terpenoids	704.748	3266.33	3714.65	450.68	1635.31	1140.76
2-Hydroxypyridine	C5H5NO	Alkaloids	1191.89	2548.75	2015.75	1101.09	1369.48	2075.76
Cyanidin-3-O-rutinoside chloride	C27H31ClO15	Flavonoids	908.722	1502.67	1048.51	1591.68	2169.56	1832.94
Quinic acid	C10H13NO	Organooxygen compounds	5142.09	9	3932.11	2754.96	1436.34	935.038
7-(4-Hydroxyphenyl)-1-phenyl-4-hepten-3-one	C19H20O2	Phenols	104678	244617	181681	117085	152931	118299
Crotonoside	C10H13N5O5	Alkaloids	11502	229991	11830.3	37607.8	13697.2	13981.7
Guanosine	C10H13N5O5	Nucleotide and derivatives	383950	229991	198620	324038	312471	329803
Denudatine	C22H33NO2	Alkaloids	12352.5	31128	25251.5	29394.4	10030.9	44854
Uplandicine	C17H27NO7	Alkaloids	1546.08	1179.58	783.87	1438.85	2254.03	1811.76
Talatisamine	C24H39NO5	Alkaloids	11568.8	18916.1	7416.91	9057.69	10867.9	12965.5
Acevaltrate	C24H32O10	Terpenoids	89650.8	68993.1	111598	350692	806198	720567
Arachidonic acid	C20H32O2	Fatty Acyls	3415.68	3538.21	1493.41	3116.97	5531.27	7075.96
Oleocanthal	C17H20O5	Phenols	12294	6666	6030.02	10784	12222.4	10946
Rutaevin	C26H30O9	Terpenoids	2558.03	12867.3	3370.66	3135.63	3099.79	3918.67
5-Tricosyl-1,3-benzenediol	C29H52O2	Phenols	10150.6	5076.97	4400.33	6244.93	6204.7	9766.26
Officinalisinin I	C45H76O19	Steroids and derivatives	131.365	9	9	618.312	584.058	9
Pilocarpine	C11H16N2O2	Alkaloids	3198	588.911	594.239	1222.61	619.047	8299.85
Anthraquinone	C14H8O2	Anthraquinones	6386.2	6116.79	3379.65	2496.82	9494.1	6110.75
6-Methoxymellein	C11H12O4	Benzopyrans	3407.49	2533.54	2136.35	6678.19	2466.9	3906.38
DL-Benzylsuccinic acid	C11H12O4	Phenylpropanoids	9038.69	2239.27	4193.25	8263.89	6514.02	14329
Primin	C12H16O3	Quinones	6694.73	4157	6234.94	13305.1	15101.6	11651.1
Cimifugin	C16H18O6	Flavonoids	918.32	445.25	1791	3484.93	1641.96	3216.41
Tenulin	C17H22O5	Terpenoids	931.84	707.07	1791	3484.93	1400.49	2225.52
Lipiferolide	C17H22O5	Terpenoids	3388.49	1036.67	1040.41	1528.49	2094.71	512.683
22-Dehydroclerosterol	C29H46O	Steroids and derivatives	367117	345629	192094	382300	427861	427648
Luvangetin	C15H14O4	Coumarins	1378.08	1991.6	1842.96	4177.32	3446.31	8727.31
Yangonin	C15H14O4	Phenols	19698.8	10260.1	9	11735.5	8226.09	14825.9
Norlichexanthone	C14H10O5	Xanthones	2953.96	9139.84	5443.58	8149.97	14346.4	9100.52
Catalpalactone	C15H14O4	Terpenoids	3621.33	7147.93	5844.84	14841.6	27739.7	5047.67
(R)-Acetoin	C4H8O2	Miscellaneous	31478.9	34977.7	32658.3	29939.3	49052.9	64106.2
Ipecoside	C27H35NO12	Terpenoids	8510.48	11288.9	8752.07	2519.33	10275.2	17427.5
Kuwanon H	C45H44O11	Flavonoids	3066.24	12863.5	7029	9304.5	6528.72	11823.7
Doronine	C21H30ClNO8	Alkaloids	485.1	9	422.478	6110.56	892.836	959.364
Droserone	C11H8O4	Quinones	7887.87	9416.5	2640.67	5155.26	1880.5	7020.51
Riddelline	C18H23NO6	Alkaloids	2810.97	1919.49	2574.63	2262.47	4104.9	2024.09
Isochlorogenic acid B	C25H24O12	Phenylpropanoids	3838.77	9	404.224	1249.33	3239.51	9912.9
Myricanone	C21H24O5	Phenols	9	9	2383.4	1247.62	1146.57	9
Paeonolide	C20H28O12	Phenols	5523.72	3287	1464.07	1544.11	6012.74	2278
Leiocarposide	C27H34O16	Phenols	9	9	24515.7	9	22382.2	7236.27
Sipeimine	C27H43NO3	Alkaloids	2550.5	1564.36	2033.01	693.602	1859.15	2828.45
Cochlearine	C15H19NO3	Alkaloids	3119.4	1475.61	2238.16	3791.67	4742.04	2376.28
Phyllalbine	C16H21NO4	Alkaloids	13613	20732.6	21073.9	51736.4	108795	74447.9
5-Methyl-2-furaldehyde	C6H6O2	Aldehyde	77863.1	106870	34086.8	33202.1	77485.2	53768.7
Podophyllotoxin	C22H22O8	Lignans	1164.74	1487.04	873.775	2969.01	1498.93	2407.93
NG,NG-Dimethylarginine dihydrochloride	C8H18N4O2	Carboxylic acids and derivatives	185299	308540	230273	267282	482843	832587
Tetrodotoxin	C11H17N3O8	Alkaloids	3150.1	2658.61	5244.51	3630.22	3968.4	2963.89
Neoglycyrol	C21H18O6	Coumarins	1685.09	2169.6	9	2042.24	1884.03	1450.18
alpha-Peltatin	C21H20O8	Lignans	4388.37	1986.5	2675.52	3120.62	4637.33	5090.65
Epifriedelanol	C30H52O	Terpenoids	106492	76003.3	252219	187243	59435.5	36587.7
Ambrox	C16H28O	Terpenoids	2410.4	4369.88	2286.76	2598.68	2965.18	8020.74
4-Nitrocatechol	C6H5NO4	Phenols	61051.8	37851.1	16191.6	17076.3	35521.7	40794.4
Rubusoside	C32H50O13	Terpenoids	31212.8	1706.16	44108.9	4992.35	277366	11066.6
1-Isomangostin hydrate	C24H28O7	Xanthones	2225.33	4103.77	2423.88	12082.5	6529.68	2516.7
Garcinone D	C24H28O7	Xanthones	41820.5	16159.8	46853.5	44735.6	50563	25961.9
3-Hydroxy-2-methylpyridine	C6H7NO	Alkaloids	2467.04	4438.57	1652.88	1023.04	3000.41	1437.75
Hypotaurine	C2H7NO2S	Alkaloids	5820.2	4622.78	5275.14	6749.28	8430.2	7706.32
Soyacerebroside I	C40H75NO9	Cerebrosides	9	435.413	30563	108.265	1295.77	25520
Hamamelitannin	C20H20O14	Phenols	9	9	1500.75	9	9	17686.3
Physalin C	C28H30O9	Steroids and derivatives	246.186	9	499.704	2074.54	773.033	1006.18
Inosine	C10H12N4O5	Nucleotide and derivatives	9	109696	76691	126062	78419.4	186389
N-(p-Hydroxyphenethyl)actinidine	C18H22NO	Phenols	2755.37	3999.16	2038.86	4635.04	2413.54	6544.07
Methyl linoleate	C19H34O2	Miscellaneous	18834.5	25648.7	39435.6	96422.8	91469.3	132108
Ganoderol A	C30H46O2	Terpenoids	6547.63	10012.7	2659.34	10537.5	2625.34	1331.33
Limonexic acid	C26H30O10	Terpenoids	9410.18	30200	20704.9	9373.99	18161	5346.52
8-Hydroxybergapten	C12H8O5	Coumarins	597.735	5420.01	4883.28	3268.69	9394.6	1780.5
Mulberrofuran Q	C34H24O10	Phenols	4093.59	2407.97	2062.01	3368.38	4175.82	3568.89
Undecanolactone	C11H20O2	Miscellaneous	13321.9	12218.1	8506.85	14300.5	15049.5	15358.6
Pyridoxine	C8H11NO3	Vitamins	26894.5	34983	18408.2	25599.2	25561.8	44041.2
Jangomolide	C26H28O8	Terpenoids	1644.25	674.611	2460.88	4340.22	3667.13	4182.68
Buddlenoid A	C30H26O13	Flavonoids	2241	9079.18	10365.5	9810.8	27358.1	30367.8
Kojibiose	C12H22O11	Fatty Acyls	1.59711e+06	482451	996417	3.12409e+06	2.19099e+06	5.34158e+06
7beta-(3-Ethyl-cis-crotonoyloxy)-1alpha-(2-methylbutyryloxy)-3,14-dehydro-Z-notonipetranone	C26H38O5	Terpenoids	24435.9	9	9	9	9291.77	10024.6
Diosmin	C28H32O15	Flavonoids	9	3069.32	9	5355.43	2022.27	2414.75
Syringic acid	C9H10O5	Phenols	57502.2	1781.56	580.635	97955	2217.65	2434.85
Citronellyl acetate	C12H22O2	Terpenoids	13135.3	10629.8	3584.22	2355.73	5203.7	8085.4
Enterolactone	C18H18O4	Lignans	6296.7	8453.81	3096.56	8736.77	8193.79	12987.4
Leukotriene A4	C20H30O3	Fatty Acyls	9	16382.1	9	9	9	9
Wogonin	C16H12O5	Flavonoids	9	556.776	9	2273.47	647.685	1163.91
6,7-Dehydroferruginol	C20H28O	Terpenoids	1177.83	1149.19	1033.97	9	3810.65	3322.45
Xanthosine	C10H12N4O6	Nucleotide and derivatives	24299.8	18982.4	17057.5	22554.6	16226.6	21827.4
Homopterocarpin	C17H16O4	Flavonoids	369.45	1663.78	2988.75	2793.07	4314.67	6117.27
Adrenosterone	C19H24O3	Steroids and derivatives	1613.15	1482.13	2786.82	1022.02	931.176	1182.14
Questinol	C16H12O6	Anthraquinones	2477.78	2927.85	7357.6	2159.33	3943.8	6207.5
Vitamin K1	C31H46O2	Quinones	74564.8	64352.9	91042.4	24352.1	85312.8	24615.1
Thiamine	C12H16N4OS	Vitamins	37995.8	20866.8	65167.6	23467.1	110781	74326.3
Phenylacetyl-L-glutamine	C13H16N2O4	Amino acid and derivatives	3672.52	2930.67	2384.67	4081.52	17100.6	3920.52
1,7-Diphenyl-4-hepten-3-one	C19H20O	Phenols	2489.21	5797.18	9	13307.3	10905.6	13474.5
Cinnamyl cinnamate	C18H16O2	Phenylpropanoids	50653.3	50168.4	49002.1	151803	204482	158734
L-Norleucine	C6H13NO2	Amino acid and derivatives	91293.7	123968	60988.7	249872	174621	247362
Isoleucine	C6H13NO2	Amino acid and derivatives	91293.7	123968	60988.7	249872	174621	247362
6-Aminocaproic acid	C6H13NO2	Fatty Acyls	121563	227558	128162	366690	350055	345555
3-Methylindole	C9H9N	Alkaloids	1809.2	560.458	4572.08	2269.95	12309.2	23483.2
5-Aminolevulinate	C5H9NO3	Organic acids	3212.92	2424.96	1585.34	24366.5	33099.9	30345
Beta-Tocopherol	C28H48O2	Phenols	16134.8	19054.7	10856.9	3940.28	29500	6355.89
Octadecyl p-coumarate	C27H44O3	Phenylpropanoids	12193	11369.4	18125.8	4825.74	17392.6	15216.7
Pyridoxal 5'-phosphate	C8H10NO6P	Pyridines and derivatives	1021.11	684.72	10080.5	2270.21	2402.5	1724.73
Linamarin	C10H17NO6	Organooxygen compounds	29847.1	7819.65	13103.8	3431.33	11598.7	5295.87
5,7-Dihydroxyisoflavone	C15H15NO2	Flavonoids	1978.99	2094.51	1639.12	1602.29	1252.99	1211.34
5-Methyldeoxycytidine	C10H15N3O4	Nucleotide and derivatives	323.782	648.619	730.795	3209.95	4452.31	2523.06
Pyridoxamine 5'-phosphate	C8H13N2O5P	Pyridines and derivatives	2355.24	1339.2	1172.09	2607.02	5434.8	5168.43
Eupatolide	C15H20O3	Terpenoids	1223.6	763.338	1590.14	505.448	256.906	3559.98
Pterosin D	C15H20O3	Terpenoids	667.703	1134.86	2455.56	8836.82	3209.79	2024.26
Matrine	C15H24N2O	Alkaloids	1201.15	783.684	1070.34	1203.41	608.901	1637.79
6-Hydroxymelatonin	C13H16N2O3	Tryptamine derivatives	3721.21	2965.32	422	3459.15	3285.37	3018.43
Nicotinic acid	C6H5NO2	Nicotinic acid derivatives	91385.7	70214.8	100084	100475	193823	263898
2-Picolinic acid	C6H5NO2	Organic acids	29538.5	46677.2	67828.4	113059	44887.5	108832
Isonicotinic acid	C6H5NO2	Pyridines and derivatives	1191.35	1926.55	1969.28	3992.64	3953.54	2766.18
4-Hydroxybenzylamine	C7H9NO	Alkaloids	252.77	3268.07	734.746	473.463	1154	516.429
Dehydroepiandrosterone	C19H28O2	Steroids and derivatives	4140.24	1146.57	2479.91	5905.49	6960.32	9705.54
Swertiaperennin	C15H12O6	Xanthones	6345	583.25	590.742	3761.84	5698.16	1963.73
Aromadendrin	C15H12O6	Flavonoids	9398.97	7521.94	4957.67	3245.63	7513.44	6337.67
Testosterone	C19H28O2	Steroids and derivatives	1640.63	5560.13	4954.07	3782.59	4500.21	4167.4
Shikonin	C16H16O5	Quinones	12302.5	24112.6	12232.8	22546.6	11180.9	14225.2
Dalbergioidin	C15H12O6	Flavonoids	4104.59	2832.42	1826.72	7975.19	14449.1	1950.82
Okanin	C15H12O6	Flavonoids	16066.8	10969	15637.8	76306.8	54617.9	52533.1
Asebogenin	C16H16O5	Flavonoids	3495.03	1696.02	3610.85	7199.68	1130.95	3065.78
Abietic acid	C20H30O2	Terpenoids	9159.73	1110.89	4994	18941.6	27322.2	10945
Eicosapentaenoic acid	C20H30O2	Fatty Acyls	2824.4	5625.16	3099.8	2192.5	2213.22	1098.5
Nordihydroguaiaretic acid	C18H22O4	Lignans	386.712	772.285	1509.07	2503.48	1605.54	12264.6
Kaurenoic acid	C20H30O2	Terpenoids	8868.68	4323.73	3919.77	17769.1	16564.2	11146.3
Byakangelicol	C17H16O6	Coumarins	14928.4	7699.82	9864.5	8658.59	6792	3951.47
Cajanol	C17H16O6	Flavonoids	3902.76	7036	6038.49	7080	12936.3	10671.7
Pedalitin	C16H12O7	Flavonoids	13513.9	22712.6	19268.4	14381.4	17020	25340
Darlingine	C13H17NO2	Alkaloids	8630	8626.17	5105.15	3899	7190	8492.37
beta-Alanine	C3H7NO2	Alkaloids	46121.5	53754.7	31914.6	19782.1	26183.1	30633.7
2'-Deoxyinosine-5'-monophosphate	C10H13N4O7P	Nucleotide and derivatives	4840.46	8899.32	2838.27	23400.9	19151.9	20341.3
Betulalbuside A	C16H28O7	Terpenoids	2424.42	2027.08	3396.31	4386.21	6155.39	7976.78
beta-Glucogallin	C13H16O10	Phenols	890.312	1898.37	2021.15	13725.2	3349.67	9628.15
Ascorbic acid	C6H8O6	Vitamins	18904.9	7710.06	47193.3	108923	21785.2	119403
Herniarin	C10H8O3	Coumarins	5881.5	2599.95	1997.55	911.025	4406.02	3690.3
3-Isopropylmalate	C7H12O5	Fatty Acyls	27566.8	24190	24318.4	22911.8	58718.7	35570.4
Ethyl cinnamate	C11H12O2	Phenylpropanoids	6213.45	3709.25	1863.4	3667.71	11984.3	4089.01
N-hydroxy tryptamine	C10H12N2O	Tryptamine derivatives	52176.9	99597	104480	117941	207354	374753
4-Methylumbelliferone	C10H8O3	Coumarins	1888.85	3605.63	1934.48	729.69	3877.66	3055.42
Serotonin	C10H12N2O	Tryptamine derivatives	1.4775e+06	3.23867e+06	3.42306e+06	4.04093e+06	5.50105e+06	8.64089e+06
Streptomycin	C21H39N7O12	Organooxygen compounds	9	1356.4	16010.3	9	4887.38	4379.13
D-Glutamine	C5H10N2O3	Carboxylic acids and derivatives	8.09433e+06	8.99097e+06	4.70023e+06	7.77038e+06	8.46208e+06	5.89887e+06
Dimethylbenzimidazole	C9H10N2	Benzimidazoles	3869.35	3692.99	6578.99	8560.94	2087.53	7066.49
Diallyl disulfide	C6H10S2	Miscellaneous	240955	645330	277394	465539	724544	313814
Formylanthranilic acid	C8H7NO3	Benzene and substituted derivatives	26763.4	45490.4	2485.05	65889.9	171569	6879.37
Benzocaine	C9H11NO2	Benzene and substituted derivatives	2.4991e+06	3.19862e+06	3.3197e+06	6.2251e+06	1.01145e+07	1.20619e+07
7-Methylguanine	C6H7N5O	Imidazopyrimidines	1004.63	1261.11	856.674	2843.29	970.802	3185.13
4-Pyridoxolactone	C8H7NO3	Pyridines and derivatives	2606.35	2489.6	1166.55	1971.9	1191.59	1691.14
Hordenine	C10H15NO	Alkaloids	965.943	5394.94	1332.95	5132.09	9424.34	4108.92
5-(3-Pyridyl)-2-hydroxytetrahydrofuran	C9H11NO2	Pyridines and derivatives	1034.19	5772.07	6837	2807.22	2097.05	2453.68
5,6-Dihydroxyindole	C8H7NO2	Indoles and derivatives	7949.15	2544.89	4857.44	10317.7	4566.44	7622.87
Tacrolimus	C44H69NO12	Alkaloids	12280.2	17513.5	9459.69	4541.51	6110.85	5558.88
(+)-Epicatechin	C15H14O6	Flavonoids	272361	356079	247632	1.18967e+06	1.4257e+06	1.01422e+06
Ethyl salicylate	C9H10O3	Phenols	7561.38	10348.1	8991.92	6799.97	3435.31	14192.7
L-Homoserine	C4H9NO3	Amino acid and derivatives	591484	393975	562665	427628	395852	404691
L-Homoglutamic acid	C6H11NO4	Amino acid and derivatives	8428.47	6332.19	4954.67	9057.58	7463.31	5511.87
Tropine acetate	C10H17NO2	Alkaloids	14816.2	3169.33	7395.9	1228.5	1762.01	21279.3
Citrostadienol	C30H50O	Steroids and derivatives	32363.9	34797.9	48328.1	101477	30517	31500.5
Taraxerol	C30H50O	Terpenoids	14081.4	13989.9	5283.05	13157.8	1946	7850.65
alpha-Zearalenol	C18H24O5	Macrolides and analogues	9729.19	19929	1546.19	6580	11660.6	10510.5
4'-Hydroxyacetophenone	C8H8O2	Phenols	5173.55	5776.19	5031.2	16663.9	6469.42	9053.25
Palmitoleic acid	C16H30O2	Fatty Acyls	851.455	867.433	870.652	447.325	3134.05	4361.48
Eurycomalactone	C19H24O6	Terpenoids	1494.35	1276.61	9	459.297	3106.13	2267.8
alpha-D-Glucose	C6H12O6	Carbohydrates	103872	247936	174382	439521	383526	504583
(-)-Borneol	C10H18O	Terpenoids	23071.6	16558	27765.4	53829.2	124071	151708
Alpha-Terpineol	C10H18O	Terpenoids	23071.6	16558	27765.4	53829.2	124071	151708
Cedrelone	C26H30O5	Terpenoids	1786.5	7562.83	8189.53	5787.85	1198.93	3330.83
Beta-D-Glucose	C6H12O6	Organooxygen compounds	1840.35	691.086	1373.35	1432.87	3261.56	1179.8
Luteolin-6-C-glucoside	C21H20O11	Flavonoids	19690.5	3253.41	23796.6	4390.8	13872.6	8993.53
Ortho-Hydroxyphenylacetic acid	C8H8O3	Benzene and substituted derivatives	5850.57	7186.99	3971.46	9806.27	6872.36	19442.7
L-Pipecolic acid	C6H11NO2	Amino acid and derivatives	1.19221e+07	1.18805e+07	1.24896e+07	8.48098e+06	1.44265e+07	1.59674e+07
Biorobin	C27H30O15	Flavonoids	349931	289653	548945	4.77607e+06	4.47212e+06	1.772e+06
Zeorin	C30H52O2	Terpenoids	7377.22	4151.61	2463.26	1256.08	6863.77	3286.9
D-1-Piperideine-2-carboxylic acid	C6H9NO2	Pyridines and derivatives	11345.9	3927.62	5698.38	8896.01	14595.7	4207.31
Amabiline	C15H25NO4	Alkaloids	94173.6	164974	97759.3	114005	109431	80501.4
7-Oxo-beta-sitosterol	C29H48O2	Steroids and derivatives	41820.5	16159.8	46853.5	44735.6	50563	25961.9
Physalin L	C28H32O10	Steroids and derivatives	8338.68	14693.9	2628.98	18352.3	22444.7	15477.7
Benzoyl glucuronide (Benzoic acid)	C13H14O8	Organooxygen compounds	18944.7	11338.8	6649.51	22367.7	15512.7	24985.4
L-Isoleucine	C6H13NO2	Amino acid and derivatives	91293.7	123968	60988.7	249872	174621	247362
trans-3-Hydroxycinnamic acid	C9H8O3	Phenylpropanoids	1861.82	4712.26	9	4307.88	9	2458.05
Decursin	C19H20O5	Coumarins	1904.91	1846.55	1419.94	2139.38	1189.39	1162.46
Neogrifolin	C22H32O2	Phenols	1728.59	1098.83	1035.45	9	1602.2	1033.77
Oleic acid	C18H34O2	Fatty Acyls	3.4193e+06	2.59664e+06	2.56854e+06	3.23988e+06	2.84454e+06	3.99108e+06
Erythrodiol	C30H50O2	Terpenoids	12273.2	5835.87	11542.2	1957.56	8676.12	5142.16

## Sheet: Table S4
Table S4. The significant change flavonoids in brown roots compared to white roots of T. hemsleyanum.
Compounds	Relative Quantity						VIP	P-value	FDR	Fold_Change	Log2FC	Type
	Wh-1	Wh-2	Wh-3	Br-1	Br-2	Br-3
Narcissoside	9	9	1033.3	13702.6	26878.9	9358.38	1.4949	0.0899074	0.511065	47.503	5.56995	up
Isoquercitrin	1.60831e+06	1.38447e+06	1.99107e+06	1.66234e+07	2.03024e+07	1.22428e+07	1.70107	0.0235736	0.359878	9.86559	3.30241	up
L-Epicatechin	65089.4	105152	84582.8	250151	475270	366056	1.61277	0.0464212	0.480485	4.28326	2.09871	up
Genistin	827.904	811.188	2038.22	6046.6	3528.33	3498.07	1.5383	0.0471064	0.480485	3.55505	1.82987	up
Protocatechualdehyde	53570.1	236440	1.04041e+06	1.71182e+06	2.40069e+06	4.19935e+06	1.48014	0.0723068	0.492972	6.24754	2.64329	up
Tectochrysin	48781.3	27456.6	41480	86932.4	73345.9	75518.6	1.67275	0.00918992	0.27774	2.00307	1.00221	up
Genkwanin	9	556.776	9	2273.47	647.685	1163.91	1.34334	0.121723	0.539281	7.10724	2.82929	up
Fisetin	2950.87	2579.3	1258.29	8880.86	10075.2	9822.58	1.75965	0.000548079	0.192471	4.23935	2.08384	up
Eriodictyol	1243.6	1523.04	2624.48	6206.78	8308.88	5014.02	1.63096	0.0250487	0.371632	3.62256	1.85701	up
Cianidanol	3.75047e+06	6.66998e+06	3.84436e+06	1.69205e+07	2.47867e+07	1.35242e+07	1.58702	0.045766	0.480485	3.87187	1.95303	up
Taxifolin	21701.1	12941.6	20130	39152.7	47201.7	26661.1	1.47851	0.0653295	0.492972	2.06335	1.04499	up
Gallocatechin	7703.24	8156.45	9622.47	18634	20624.2	16029	1.71489	0.00855082	0.27774	2.16965	1.11746	up
Daidzin	906.28	1518.62	497.087	2263.16	4945.48	1478.7	1.16995	0.202595	0.633546	2.97309	1.57196	up
Astragalin	1.44111e+07	7.54218e+06	1.37696e+07	1.19279e+08	8.89601e+07	665766	1.11958	0.245845	0.63367	5.84792	2.54792	up
Cynaroside	531312	569894	887744	2.08167e+06	1.74439e+06	1.7598e+06	1.73237	0.00160725	0.218586	2.80845	1.48977	up
Procyanidin B2	135168	159196	166309	652606	841497	788021	1.75669	0.00717901	0.27774	4.95389	2.30856	up
Procyanidin B1	747248	2870.21	851450	4.65572e+06	4.31051e+06	5.02544e+06	1.76761	0.000364065	0.192471	8.73623	3.12701	up
Kaempferol-3-O-rutinoside	183995	132859	280766	2.389e+06	2.46356e+06	1.30168e+06	1.6523	0.0371892	0.453491	10.2979	3.36428	up
Rutin	24790.7	15910.3	36974.1	149815	353715	115881	1.37277	0.134663	0.561551	7.97439	2.99537	up
Isorhamnetin-3-O-nehesperidine	9	1171.5	9	3815.5	6090.61	7790.95	1.63534	0.0307602	0.406193	14.8777	3.89508	up
Phlorizin	1582.58	9	9	11013.6	8023.27	9	1.17036	0.216474	0.633546	11.8993	3.57281	up
Hematoxylin	410.435	211.197	9	2799.97	444.213	5138.77	1.23914	0.196006	0.629813	13.2929	3.73259	up
Isosakuranetin	58244.1	29869.5	48481.7	362778	302027	458131	1.72479	0.016058	0.312702	8.2209	3.0393	up
Cyanidin	4678.52	70040	62352.7	237794	262724	302314	1.73521	0.00140242	0.218586	5.85705	2.55017	up
Brazilin	38747	28198.5	31102	167589	66868.3	228009	1.42006	0.122104	0.539281	4.71676	2.2378	up
2',3,5,7-Tetrahydroxyflavone	205701	116317	202771	1.67292e+06	1.23709e+06	1.52478e+06	1.75488	0.00710612	0.27774	8.45062	3.07906	up
Demethoxycapillarisin	19310.2	8212.84	2002.77	91454.9	65796.5	68120.4	1.71381	0.00465977	0.27774	7.63305	2.93226	up
2-Benzal-4-hydroxyacetophenone	10674.3	7168.84	4422.29	23689.7	25089.1	16826.3	1.63459	0.0126483	0.312702	2.9465	1.559	up
Naringenin chalcone	1628.62	2047.42	1665.73	8703.07	4471.89	6218.83	1.58337	0.0607224	0.492972	3.63059	1.86021	up
Robinetin	9	2899.54	3490.95	12593.9	9240	8348.9	1.64691	0.00996008	0.290265	4.71643	2.2377	up
Wighteone	304854	1.39755e+06	11548.8	1.2503e+06	1.4928e+06	1.01849e+06	1.07527	0.242256	0.63367	2.19469	1.13402	up
Daidzein	808.158	1606.23	4157.91	3537.85	5054.42	6006.19	1.32139	0.104465	0.536046	2.22121	1.15134	up
Glucoliquiritin	2210.78	6422.75	13954.1	11189.4	21654.3	17727.1	1.27859	0.113185	0.536046	2.23887	1.16277	up
Hesperidin	780.948	7543.92	1867.49	6731.7	9290.74	12303.6	1.34153	0.088618	0.511065	2.77915	1.47464	up
Neohesperidin	780.948	7543.92	1560.38	6731.7	7794.74	12303.6	1.28095	0.111204	0.536046	2.71415	1.4405	up
Quercetin 3-O-neohesperidoside	4854.15	4777.88	2820.38	18611.5	22315.5	26119.4	1.73487	0.00898778	0.27774	5.3842	2.42873	up
(-)-Epiafzelechin	2312.33	9	9	10752.1	5026.4	11128.9	1.5922	0.0395464	0.467679	11.5466	3.5294	up
Quercitrin	703.717	3878	9	4724.96	12347	8491.09	1.44602	0.0661835	0.492972	5.56842	2.47727	up
7-Hydroxyflavone	3787.29	1212.59	4044.94	5225.34	6489.24	8156.49	1.48208	0.0438998	0.480485	2.19695	1.1355	up
Chrysoeriol 7-apiosylglucoside	1027.4	8860.26	9	15445.2	6758.98	8486.48	1.18831	0.146825	0.575818	3.10112	1.63279	up
Daidzein-4',7-diglucoside	4907.45	5957.28	4497.7	22364	34379.3	14116	1.50041	0.0872008	0.511065	4.61251	2.20555	up
Apiin	1214.07	3253.02	3570.63	6789.36	10079.1	9967.81	1.6509	0.0117345	0.312702	3.33879	1.73933	up
Isovitexin 2''-O-arabinoside	9	1121.04	2534.9	13591.7	6167.55	564.934	1.04551	0.277073	0.655966	5.54557	2.47134	up
Afzelin	3.84944e+06	41944.4	14731.2	1.82309e+07	1.32784e+07	1.1913e+07	1.68658	0.00702099	0.27774	11.1165	3.47463	up
Peonidin-3-glucoside	1253.18	4095.07	6029.05	22901	43825	20674.1	1.53385	0.0705538	0.492972	7.68197	2.94148	up
Quercetin-3-O-sophoroside	9	9	376.043	762.642	11351.1	19302.8	1.24336	0.193952	0.629813	79.7288	6.31703	up
Quercetin-7-O-beta-D-glucopyranoside	716.3	3576.31	1048.14	10852.3	24529.7	26827.2	1.57601	0.0585272	0.492972	11.648	3.54201	up
Hesperetin 7-O-glucoside	716.3	1962.41	1048.14	10852.3	24529.7	26827.2	1.59082	0.0588738	0.492972	16.6921	4.0611	up
Hydrangenol	2558.69	19690.2	27369.5	1835.58	1887.12	10147.5	1.07303	0.240793	0.63367	0.279538	-1.83888	down
Cimifugin	918.32	445.25	1791	3484.93	1641.96	3216.41	1.40368	0.0762588	0.492972	2.64483	1.40317	up
Buddlenoid A	2241	9079.17	10365.5	9810.8	27358.1	30367.8	1.33002	0.126628	0.552557	3.11435	1.63893	up
Diosmin	9	3069.32	9	5355.43	2022.27	2414.75	1.07744	0.201912	0.633546	3.17183	1.66532	up
Wogonin	9	556.776	9	2273.47	647.685	1163.91	1.34334	0.121723	0.539281	7.10724	2.82929	up
Homopterocarpin	369.45	1663.78	2988.75	2793.07	4314.67	6117.27	1.34067	0.0926843	0.512941	2.63342	1.39694	up
Dalbergioidin	4104.59	2832.41	1826.72	7975.19	14449.1	1950.82	1.02329	0.284508	0.663256	2.78137	1.47579	up
Okanin	16066.8	10969	15637.8	76306.8	54617.9	52533.1	1.69796	0.0212906	0.354554	4.29909	2.10403	up
(+)-Epicatechin	272361	356079	247632	1.18967e+06	1.4257e+06	1.01422e+06	1.72222	0.0118122	0.312702	4.14302	2.05068	up
Biorobin	349931	289653	548945	4.77607e+06	4.47212e+06	1.772e+06	1.5396	0.0744372	0.492972	9.27213	3.2129	up

## Sheet: Table S5
Table S5. The sequencing quality of the T. hemsleyanum RNA-seq data.
Sample	Raw_Reads	Raw_Bases	Valid_Reads	Valid_Bases	Valid%	Q20%	Q30%	GC%
Wh-1	39870028	5.98G	37400324	5.22G	93.81	97.87	93.53	46.05
Wh-2	39842624	5.98G	36626178	5.11G	91.93	97.84	93.51	46.6
Wh-3	41587650	6.24G	39874010	5.56G	95.88	97.88	93.58	46.08
Br-1	49469034	7.42G	48421424	6.74G	97.88	97.4	92.68	46.25
Br-2	41113660	6.17G	39670850	5.54G	96.49	97.84	93.49	46.28
Br-3	39574984	5.94G	36233192	5.06G	91.56	97.91	93.67	46.27

## Sheet: Table S6
Table S6. Differentially expressed genes in brown roots compared with white roots of T. hemsleyanum
Gene_ID	Length	Annotation	Name	swissprot_description	GO_Term	NOG	KOEntry	KODescription	EC	KEGG_Pathway	Pfam_description	Wh	Br	Log2FoldChange	pvalue	padj	Regulated
TRINITY_DN118_c0_g1	2700	-	Sparcl1	SPARC-like protein 1 OS=Mus musculus GN=Sparcl1 PE=1 SV=3	GO:0005509(calcium ion binding);GO:0005518(collagen binding);GO:0005576(extracellular region);GO:0005615(extracellular space);GO:0007165(signal transduction);GO:0045202(synapse);GO:0046872(metal ion binding);GO:0048856(anatomical structure development);GO:0050840(extracellular matrix binding)	ENOG41101WW(secreted protein, acidic, cysteine-rich (osteonectin))	-	-	-	-	G1P9Q9.1 PF10591.7;SPARC_Ca_bdg;	567.706	4.05202	-7.18278	6.73804e-25	9.89497e-21	down
TRINITY_DN17127_c0_g2	3761	dicarboxylate/amino acid cation sodium transporter [Coccomyxa subellipsoidea C-169]	Slc1a3	Excitatory amino acid transporter 1 OS=Mus musculus GN=Slc1a3 PE=1 SV=2	GO:0005313(L-glutamate transmembrane transporter activity);GO:0005314(high-affinity glutamate transmembrane transporter activity);GO:0005515(protein binding);GO:0005743(mitochondrial inner membrane);GO:0005886(plasma membrane);GO:0005887(integral component of plasma membrane);GO:0006536(glutamate metabolic process);GO:0006537(glutamate biosynthetic process);GO:0006865(amino acid transport);GO:000…	COG1301(sodium dicarboxylate symporter)	NA	NA	NA	NA(NA)	F7CMW1.1 PF00375.16;SDF;	330.262	3.15605	-6.71366	8.14501e-25	9.89497e-21	down
TRINITY_DN19765_c0_g1	1967	hypothetical protein DY000_00014516 [Brassica cretica]	Cpe	Carboxypeptidase E OS=Mus musculus GN=Cpe PE=1 SV=2	GO:0003214(cardiac left ventricle morphogenesis);GO:0004180(carboxypeptidase activity);GO:0004181(metallocarboxypeptidase activity);GO:0004185(serine-type carboxypeptidase activity);GO:0005576(extracellular region);GO:0005615(extracellular space);GO:0005794(Golgi apparatus);GO:0006508(proteolysis);GO:0006518(peptide metabolic process);GO:0008233(peptidase activity);GO:0008237(metallopeptidase act…	ENOG410XX0H(carboxy-peptidase)	NA	NA	NA	NA(NA)	U3K9N7.1 PF00246.22;Peptidase_M14;	268.438	3.66951	-6.24097	2.23784e-19	1.45911e-15	down
TRINITY_DN2271_c1_g1	1590	-	Clu	Clusterin OS=Mus musculus GN=Clu PE=1 SV=1	GO:0000902(cell morphogenesis);GO:0001540(amyloid-beta binding);GO:0001774(microglial cell activation);GO:0005515(protein binding);GO:0005576(extracellular region);GO:0005615(extracellular space);GO:0005634(nucleus);GO:0005737(cytoplasm);GO:0005739(mitochondrion);GO:0005783(endoplasmic reticulum);GO:0008284(positive regulation of cell proliferation);GO:0009986(cell surface);GO:0010628(positive re…	ENOG410YYKB(Functions as extracellular chaperone that prevents aggregation of nonnative proteins. Prevents stress-induced aggregation of blood plasma proteins. Inhibits formation of amyloid fibrils by APP, APOC2, B2M, CALCA, CSN3, SNCA and aggregation-prone LYZ variants (in vitro). Does not require ATP. Maintains partially unfolded proteins in a state appropriate for subsequent refolding by other…	-	-	-	-	P05371.2 PF01093.15;Clusterin;	325.253	4.34529	-6.26776	2.40212e-19	1.45911e-15	down
TRINITY_DN1925_c0_g1	1509	fructose-bisphosphate aldolase, cytoplasmic isozyme 1 [Jatropha curcas]	Aldoc	Fructose-bisphosphate aldolase C OS=Mus musculus GN=Aldoc PE=1 SV=4	GO:0003824(catalytic activity);GO:0004332(fructose-bisphosphate aldolase activity);GO:0005737(cytoplasm);GO:0005739(mitochondrion);GO:0006096(glycolytic process);GO:0006915(apoptotic process);GO:0007568(aging);GO:0008092(cytoskeletal protein binding);GO:0016829(lyase activity);GO:0030388(fructose 1,6-bisphosphate metabolic process);GO:0030424(axon);GO:0051289(protein homotetramerization);GO:00512…	COG3588(fructose-bisphosphate aldolase)	K01623	fructose-bisphosphate aldolase, class I	EC:4.1.2.13	jcu00010(Glycolysis / Gluconeogenesis);jcu00030(Pentose phosphate pathway);jcu00051(Fructose and mannose metabolism);jcu00710(Carbon fixation in photosynthetic organisms)	G3WLW0.1 PF00274.17;Glycolytic;	212.862	2.32377	-6.57108	2.26859e-18	1.1024e-14	down
TRINITY_DN18948_c0_g3	557	-	-	-	-	-	-	-	-	-	-	438.101	36.6278	-3.5872	1.53622e-17	6.22092e-14	down
TRINITY_DN825_c0_g2	3165	P-ATPase family transporter: sodium/potassium ion [Ostreococcus lucimarinus CCE9901]	Atp1a2	Sodium/potassium-transporting ATPase subunit alpha-2 OS=Mus musculus GN=Atp1a2 PE=1 SV=1	GO:0000166(nucleotide binding);GO:0001504(neurotransmitter uptake);GO:0002026(regulation of the force of heart contraction);GO:0002087(regulation of respiratory gaseous exchange by neurological system process);GO:0005391(sodium:potassium-exchanging ATPase activity);GO:0005515(protein binding);GO:0005524(ATP binding);GO:0005737(cytoplasm);GO:0005768(endosome);GO:0005886(plasma membrane);GO:0005890…	COG0474(P-type atpase)	NA	NA	NA	NA(NA)	S9XEY7.1 PF00702.24;Hydrolase;	429.821	0.595513	-9.42802	2.59455e-16	9.00569e-13	down
TRINITY_DN10209_c0_g1	3652	Neurotransmitter:Sodium symporter family [Micromonas commoda]	Slc6a11	Sodium- and chloride-dependent GABA transporter 3 OS=Mus musculus GN=Slc6a11 PE=1 SV=2	GO:0005215(transporter activity);GO:0005328(neurotransmitter:sodium symporter activity);GO:0005332(gamma-aminobutyric acid:sodium symporter activity);GO:0005737(cytoplasm);GO:0005887(integral component of plasma membrane);GO:0006810(transport);GO:0006836(neurotransmitter transport);GO:0015293(symporter activity);GO:0016020(membrane);GO:0016021(integral component of membrane);GO:0042165(neurotrans…	COG0733(Transporter)	NA	NA	NA	NA(NA)	G3GX46.1 PF00209.16;SNF;	229.888	0	-10.3642	2.07028e-15	5.9866e-12	down
TRINITY_DN5577_c0_g1	2025	-	Prnp	Major prion protein OS=Mus musculus GN=Prnp PE=1 SV=2	GO:0001540(amyloid-beta binding);GO:0001933(negative regulation of protein phosphorylation);GO:0002020(protease binding);GO:0005507(copper ion binding);GO:0005515(protein binding);GO:0005521(lamin binding);GO:0005539(glycosaminoglycan binding);GO:0005737(cytoplasm);GO:0005741(mitochondrial outer membrane);GO:0005783(endoplasmic reticulum);GO:0005794(Golgi apparatus);GO:0005829(cytosol);GO:0005886…	ENOG410YXUU(May play a role in neuronal development and synaptic plasticity. May be required for neuronal myelin sheath maintenance. May play a role in iron uptake and iron homeostasis. Soluble oligomers are toxic to cultured neuroblastoma cells and induce apoptosis (in vitro). Association with GPC1 (via its heparan sulfate chains) targets PRNP to lipid rafts. Also provides Cu(2 ) or ZN(2 ) for t…	-	-	-	-	Q4FJQ7.1 PF00377.16;Prion;	153.707	4.2668	-5.14769	2.45408e-15	5.9866e-12	down
TRINITY_DN10584_c0_g1	344	-	-	-	-	-	-	-	-	-	-	4409.46	305.449	-3.8514	2.46393e-15	5.9866e-12	down
TRINITY_DN1841_c0_g2	3532	-	-	-	-	-	-	-	-	-	-	345.084	0.326009	-9.98871	6.81872e-15	1.50613e-11	down
TRINITY_DN20020_c0_g1	247	PREDICTED: dnaJ protein homolog 2 [Vitis vinifera]	LDJ2	DnaJ protein homolog 2 OS=Allium porrum GN=LDJ2 PE=2 SV=1	GO:0005634(nucleus)	COG0484(ATP binding to DnaK triggers the release of the substrate protein, thus completing the reaction cycle. Several rounds of ATP-dependent interactions between DnaJ, DnaK and GrpE are required for fully efficient folding. Also involved, together with DnaK and GrpE, in the DNA replication of plasmids through activation of initiation proteins (By similarity))	K09503	DnaJ homolog subfamily A member 2	-	vvi04141(Protein processing in endoplasmic reticulum)	W1NY29.1 PF00226.29;DnaJ;	0	171.935	9.83982	2.74398e-14	5.55587e-11	up
TRINITY_DN15949_c5_g1	2914	-	Atp1b2	Sodium/potassium-transporting ATPase subunit beta-2 OS=Mus musculus GN=Atp1b2 PE=1 SV=2	GO:0001671(ATPase activator activity);GO:0005391(sodium:potassium-exchanging ATPase activity);GO:0005737(cytoplasm);GO:0005886(plasma membrane);GO:0005890(sodium:potassium-exchanging ATPase complex);GO:0006811(ion transport);GO:0006813(potassium ion transport);GO:0006814(sodium ion transport);GO:0006883(cellular sodium ion homeostasis);GO:0007155(cell adhesion);GO:0016020(membrane);GO:0016021(int…	ENOG411150A(ATPase, Na K transporting, beta)	-	-	-	-	I3MZT1.1 PF00287.16;Na_K-ATPase;	262.121	0.684754	-8.68895	4.40184e-14	8.22703e-11	down
TRINITY_DN19812_c0_g1	2065	-	Gpr37l1	Prosaposin receptor GPR37L1 OS=Mus musculus GN=Gpr37l1 PE=1 SV=2	GO:0004930(G-protein coupled receptor activity);GO:0005515(protein binding);GO:0005886(plasma membrane);GO:0007165(signal transduction);GO:0007186(G-protein coupled receptor signaling pathway);GO:0007193(adenylate cyclase-inhibiting G-protein coupled receptor signaling pathway);GO:0008528(G-protein coupled peptide receptor activity);GO:0016020(membrane);GO:0016021(integral component of membrane);…	ENOG410XRW9(Receptor)	-	-	-	-	A0A0D9RNN1.1 PF00001.19;7tm_1;	160.338	0	-9.84423	6.38383e-14	1.10791e-10	down
TRINITY_DN11792_c0_g3	1554	cytochrome c oxidase subunit 1 (mitochondrion) [Roya obtusa]	Mtco1	Cytochrome c oxidase subunit 1 OS=Rattus norvegicus GN=Mtco1 PE=2 SV=3	GO:0003674(molecular_function);GO:0004129(cytochrome-c oxidase activity);GO:0005506(iron ion binding);GO:0005739(mitochondrion);GO:0005743(mitochondrial inner membrane);GO:0005750(mitochondrial respiratory chain complex III);GO:0005751(mitochondrial respiratory chain complex IV);GO:0006123(mitochondrial electron transport, cytochrome c to oxygen);GO:0006979(response to oxidative stress);GO:000756…	COG0843(Cytochrome C oxidase subunit I)	K02256	cytochrome c oxidase subunit 1	EC:1.9.3.1	bvg00190(Oxidative phosphorylation)	Q1AL73.1 PF00115.18;COX1;	224.96	0.595513	-8.49677	5.17884e-13	8.38868e-10	down
TRINITY_DN14911_c0_g1	413	PREDICTED: uncharacterized protein LOC105134496 [Populus euphratica]	-	-	GO:0003674(molecular_function);GO:0008150(biological_process);GO:0009507(chloroplast);GO:0009733(response to auxin);GO:0009926(auxin polar transport)	ENOG410Z6JS(NA)	K02129	F-type H+-transporting ATPase subunit e	-	smo00190(Oxidative phosphorylation)	B9RG61.1 PF05680.10;ATP-synt_E;	1247.72	227.922	-2.4527	2.16147e-12	3.28233e-09	down
TRINITY_DN285_c0_g1	315	unnamed protein product, partial [Vitis vinifera]	CYP71A2	Cytochrome P450 71A2 OS=Solanum melongena GN=CYP71A2 PE=2 SV=1	GO:0016020(membrane);GO:0016709(oxidoreductase activity, acting on paired donors, with incorporation or reduction of molecular oxygen, NAD(P)H as one donor, and incorporation of one atom of oxygen);GO:0044550(secondary metabolite biosynthetic process)	COG2124(Cytochrome p450)	K20623	typhasterol/6-deoxotyphasterol 2alpha-hydroxylase	-	vvi00905(Brassinosteroid biosynthesis)	B4FQ55.1 PF00067.20;p450;	0	154.598	9.68751	7.03022e-12	1.00478e-08	up
TRINITY_DN13615_c0_g6	2104	-	Gja1	Gap junction alpha-1 protein OS=Mus musculus GN=Gja1 PE=1 SV=2	GO:0001649(osteoblast differentiation);GO:0001701(in utero embryonic development);GO:0001764(neuron migration);GO:0001937(negative regulation of endothelial cell proliferation);GO:0001947(heart looping);GO:0002070(epithelial cell maturation);GO:0002088(lens development in camera-type eye);GO:0002544(chronic inflammatory response);GO:0003104(positive regulation of glomerular filtration);GO:0003294…	ENOG4110JTW(One gap junction consists of a cluster of closely packed pairs of transmembrane channels, the connexons, through which materials of low MW diffuse from one cell to a neighboring cell (By similarity))	-	-	-	-	Q6S9C0.3 PF00029.17;Connexin;	151.215	2.3148	-6.06497	2.07906e-11	2.80639e-08	down
TRINITY_DN7678_c0_g1	899	PREDICTED: oil body-associated protein 2B [Vitis vinifera]	OBAP2B	Oil body-associated protein 2B OS=Zea mays GN=OBAP2B PE=2 SV=1	GO:0005515(protein binding);GO:0005634(nucleus);GO:0008150(biological_process)	ENOG410XS75(Protein of unknown function (DUF1264))	-	-	-	-	D7TJT4.1 PF06884.9;DUF1264;	169.098	0	-9.92082	2.44818e-11	3.13071e-08	down
TRINITY_DN20061_c0_g1	1619	-	Tspan7	Tetraspanin-7 OS=Mus musculus GN=Tspan7 PE=1 SV=2	GO:0005887(integral component of plasma membrane);GO:0007166(cell surface receptor signaling pathway);GO:0016020(membrane);GO:0016021(integral component of membrane)	ENOG4111IRY(tetraspanin)	-	-	-	-	A0A091D825.1 PF00335.18;Tetraspannin;	134.691	0.717492	-7.71756	3.39908e-11	4.12937e-08	down
TRINITY_DN15455_c0_g1	2659	PREDICTED: probable serine/threonine-protein kinase WNK4 [Vitis vinifera]	WNK4	Probable serine/threonine-protein kinase WNK4 OS=Arabidopsis thaliana GN=WNK4 PE=1 SV=1	GO:0004674(protein serine/threonine kinase activity);GO:0005829(cytosol);GO:0006468(protein phosphorylation);GO:0035556(intracellular signal transduction)	ENOG410XQWZ(WNK lysine deficient protein kinase)	NA	NA	NA	NA(NA)	A0A061GYV3.1 PF00069.23;Pkinase;	670.533	3533.51	2.39746	4.67947e-11	5.41415e-08	up
TRINITY_DN15162_c0_g8	1328	unknown [Zea mays]	Ckb	Creatine kinase B-type OS=Mus musculus GN=Ckb PE=1 SV=1	GO:0000166(nucleotide binding);GO:0003824(catalytic activity);GO:0004111(creatine kinase activity);GO:0005515(protein binding);GO:0005524(ATP binding);GO:0005634(nucleus);GO:0005737(cytoplasm);GO:0005739(mitochondrion);GO:0005829(cytosol);GO:0016301(kinase activity);GO:0016310(phosphorylation);GO:0016740(transferase activity);GO:0016772(transferase activity, transferring phosphorus-containing gro…	COG3869(ATP guanido phosphotransferase)	-	-	-	-	G3WVC1.1 PF00217.17;ATP-gua_Ptrans;	110.315	4.79506	-4.53282	8.68067e-11	9.21631e-08	down
TRINITY_DN13282_c1_g11	1656	-	-	-	-	-	-	-	-	-	-	82.4131	0	-8.88464	8.72433e-11	9.21631e-08	down
TRINITY_DN1493_c0_g1	1525	platelet-activating factor acetylhydrolase-like [Selaginella moellendorffii]	Pla2g7	Platelet-activating factor acetylhydrolase OS=Mus musculus GN=Pla2g7 PE=2 SV=2	GO:0003847(1-alkyl-2-acetylglycerophosphocholine esterase activity);GO:0005543(phospholipid binding);GO:0005576(extracellular region);GO:0005615(extracellular space);GO:0005737(cytoplasm);GO:0006629(lipid metabolic process);GO:0006954(inflammatory response);GO:0016042(lipid catabolic process);GO:0016787(hydrolase activity);GO:0034362(low-density lipoprotein particle);GO:0034374(low-density lipopr…	ENOG4111FH0(Platelet-activating factor acetylhydrolase)	K01062	platelet-activating factor acetylhydrolase	EC:3.1.1.47	apro00565(Ether lipid metabolism)	Q5M7T7.1 PF03403.11;PAF-AH_p_II;	82.3371	0.954259	-6.44573	1.33731e-10	1.35386e-07	down
TRINITY_DN18681_c0_g1	490	-	-	-	-	-	-	-	-	-	-	39.3602	231.426	2.55422	1.65563e-10	1.60907e-07	up
TRINITY_DN9145_c0_g1	1634	-	-	-	-	-	-	-	-	-	-	73.2334	0	-8.71282	2.0212e-10	1.88881e-07	down
TRINITY_DN19507_c0_g1	1363	PREDICTED: serine/threonine-protein kinase HT1 isoform X1 [Vitis vinifera]	HT1	Serine/threonine-protein kinase HT1 OS=Arabidopsis thaliana GN=HT1 PE=1 SV=1	GO:0004712(protein serine/threonine/tyrosine kinase activity);GO:0005524(ATP binding);GO:0005634(nucleus);GO:0005886(plasma membrane);GO:0006468(protein phosphorylation);GO:0016301(kinase activity);GO:0035556(intracellular signal transduction)	COG0515(Serine Threonine protein kinase)	NA	NA	NA	NA(NA)	F6GWY8.1 PF07714.15;Pkinase_Tyr;	15.139	862.481	5.82852	2.1041e-10	1.89345e-07	up
TRINITY_DN12996_c0_g1	1105	PREDICTED: uncharacterized protein LOC100258099 isoform X1 [Vitis vinifera]	-	-	GO:0005737(cytoplasm)	ENOG410YCZW(DC1 domain-containing protein)	-	-	-	-	F6I6X2.1 PF03107.14;C1_2;	80.1208	810.797	3.34461	5.14778e-10	4.46699e-07	up
TRINITY_DN1164_c0_g1	329	-	-	-	-	-	-	-	-	-	-	128.899	0.269504	-8.56873	6.26906e-10	5.25239e-07	down
TRINITY_DN13358_c1_g1	2681	-	S1pr1	Sphingosine 1-phosphate receptor 1 OS=Mus musculus GN=S1pr1 PE=1 SV=3	GO:0001525(angiogenesis);GO:0001664(G-protein coupled receptor binding);GO:0001955(blood vessel maturation);GO:0003245(cardiac muscle tissue growth involved in heart morphogenesis);GO:0003376(sphingosine-1-phosphate signaling pathway);GO:0004930(G-protein coupled receptor activity);GO:0005654(nucleoplasm);GO:0005768(endosome);GO:0005886(plasma membrane);GO:0006935(chemotaxis);GO:0007165(signal tr…	ENOG410XQD3(Sphingosine-1-phosphate receptor)	-	-	-	-	G3SKC0.1 PF00001.19;7tm_1;	162.212	8.63408	-4.25054	3.23147e-09	2.61717e-06	down
TRINITY_DN13337_c1_g1	1972	-	Ttyh1	Protein tweety homolog 1 OS=Mus musculus GN=Ttyh1 PE=1 SV=1	GO:0000278(mitotic cell cycle);GO:0005229(intracellular calcium activated chloride channel activity);GO:0005254(chloride channel activity);GO:0005509(calcium ion binding);GO:0005886(plasma membrane);GO:0006811(ion transport);GO:0006821(chloride transport);GO:0007155(cell adhesion);GO:0016020(membrane);GO:0016021(integral component of membrane);GO:0030424(axon);GO:0030868(smooth endoplasmic reticu…	ENOG410ZNTN(chloride channel activity)	-	-	-	-	B4F773.1 PF04906.11;Tweety;	82.1048	0.269504	-7.91566	4.14519e-09	3.21686e-06	down
TRINITY_DN9663_c0_g1	1707	-	Scg3	Secretogranin-3 OS=Mus musculus GN=Scg3 PE=1 SV=1	GO:0005576(extracellular region);GO:0016020(membrane);GO:0031410(cytoplasmic vesicle)	ENOG4110KQ3(Secretogranin III)	-	-	-	-	P47867.1 PF15467.4;SGIII;	80.2592	1.43676	-5.72351	4.23672e-09	3.21686e-06	down
TRINITY_DN13282_c1_g7	1174	-	-	-	-	-	-	-	-	-	-	57.3193	0	-8.3584	4.54229e-09	3.34436e-06	down
TRINITY_DN9761_c0_g3	781	H-transporting ATPase (mitochondrion) [Lobosphaera incisa]	Mt-atp6	ATP synthase subunit a OS=Rattus norvegicus GN=Mt-atp6 PE=1 SV=3	GO:0003674(molecular_function);GO:0005575(cellular_component);GO:0005739(mitochondrion);GO:0005753(mitochondrial proton-transporting ATP synthase complex);GO:0007568(aging);GO:0015078(proton transmembrane transporter activity);GO:0015986(ATP synthesis coupled proton transport);GO:0016021(integral component of membrane);GO:0016887(ATPase activity);GO:0045263(proton-transporting ATP synthase comple…	COG0356(it plays a direct role in the translocation of protons across the membrane (By similarity))	K02126	F-type H+-transporting ATPase subunit a	-	apro00190(Oxidative phosphorylation)	Q7JCY9.1 PF00119.18;ATP-synt_A;	62.1815	0	-8.48055	5.03153e-09	3.59562e-06	down
TRINITY_DN13685_c0_g2	1179	PREDICTED: uncharacterized protein LOC101203466 [Cucumis sativus]	-	-	-	ENOG410YQBP(NA)	-	-	-	-	-	0.972201	765.057	9.59365	5.76989e-09	4.00546e-06	up
TRINITY_DN3890_c0_g1	1550	Trypsin-like serine proteases domain containing protein [Klebsormidium nitens]	Htra1	Serine protease HTRA1 OS=Mus musculus GN=Htra1 PE=1 SV=2	GO:0001558(regulation of cell growth);GO:0001890(placenta development);GO:0004252(serine-type endopeptidase activity);GO:0005515(protein binding);GO:0005520(insulin-like growth factor binding);GO:0005576(extracellular region);GO:0005615(extracellular space);GO:0005737(cytoplasm);GO:0005886(plasma membrane);GO:0006508(proteolysis);GO:0008233(peptidase activity);GO:0008236(serine-type peptidase act…	COG0265(Serine protease)	NA	NA	NA	NA(NA)	M3XUW6.1 PF13365.4;Trypsin_2;	129.974	1.79373	-6.2721	9.60885e-09	6.3794e-06	down
TRINITY_DN14067_c2_g3	792	-	-	-	-	-	-	-	-	-	-	92.3645	3.06503	-4.96395	9.7147e-09	6.3794e-06	down
TRINITY_DN15816_c0_g2	2327	PREDICTED: uncharacterized protein LOC100267889 [Vitis vinifera]	-	-	GO:0009507(chloroplast);GO:0016021(integral component of membrane)	ENOG4111ME2(Sulfite exporter TauE/SafE)	-	-	-	-	D7SUE2.1 PF01925.17;TauE;	2107.47	18784	3.15588	1.51545e-08	9.68972e-06	up
TRINITY_DN2845_c0_g2	1100	dicarboxylate/amino acid cation sodium transporter [Coccomyxa subellipsoidea C-169]	Slc1a2	Excitatory amino acid transporter 2 OS=Mus musculus GN=Slc1a2 PE=1 SV=1	GO:0005313(L-glutamate transmembrane transporter activity);GO:0005314(high-affinity glutamate transmembrane transporter activity);GO:0005886(plasma membrane);GO:0005887(integral component of plasma membrane);GO:0006865(amino acid transport);GO:0007399(nervous system development);GO:0007632(visual behavior);GO:0008509(anion transmembrane transporter activity);GO:0009416(response to light stimulus)…	COG1301(sodium dicarboxylate symporter)	NA	NA	NA	NA(NA)	F6PZ25.1 PF00375.16;SDF;	45.7412	0	-8.03346	1.58191e-08	9.81343e-06	down
TRINITY_DN551_c0_g1	443	-	-	-	-	-	-	-	-	-	-	67.0813	2.05426	-5.09917	1.61558e-08	9.81343e-06	down
TRINITY_DN4967_c0_g2	946	-	Bcan	Brevican core protein OS=Mus musculus GN=Bcan PE=1 SV=2	GO:0001501(skeletal system development);GO:0005201(extracellular matrix structural constituent);GO:0005509(calcium ion binding);GO:0005540(hyaluronic acid binding);GO:0005576(extracellular region);GO:0005615(extracellular space);GO:0007155(cell adhesion);GO:0007417(central nervous system development);GO:0021766(hippocampus development);GO:0030246(carbohydrate binding);GO:0030425(dendrite);GO:0031…	ENOG410XW3U(Brevican)	-	-	-	-	G3HG76.1 PF00059.19;Lectin_C;	46.2568	0	-8.04876	2.34871e-08	1.39187e-05	down
TRINITY_DN2845_c0_g1	1416	hypothetical protein CHLRE_10g456400v5 [Chlamydomonas reinhardtii]	Slc1a2	Excitatory amino acid transporter 2 OS=Mus musculus GN=Slc1a2 PE=1 SV=1	GO:0005313(L-glutamate transmembrane transporter activity);GO:0005314(high-affinity glutamate transmembrane transporter activity);GO:0005886(plasma membrane);GO:0005887(integral component of plasma membrane);GO:0006865(amino acid transport);GO:0007399(nervous system development);GO:0007632(visual behavior);GO:0008509(anion transmembrane transporter activity);GO:0009416(response to light stimulus)…	COG1301(sodium dicarboxylate symporter)	NA	NA	NA	NA(NA)	G3US00.1 PF00375.16;SDF;	50.1997	0	-8.16778	2.76273e-08	1.59824e-05	down
TRINITY_DN17656_c0_g1	3039	PREDICTED: uncharacterized protein LOC100853672 isoform X8 [Vitis vinifera]	-	-	GO:0003674(molecular_function);GO:0005634(nucleus);GO:0005739(mitochondrion);GO:0008150(biological_process)	ENOG410ZAN4(NA)	-	-	-	-	-	245.105	42.2461	-2.53431	3.80537e-08	2.15021e-05	down
TRINITY_DN9761_c0_g1	697	cytochrome c oxidase subunit 3 (mitochondrion) [Nephroselmis olivacea]	Mtco3	Cytochrome c oxidase subunit 3 OS=Rattus norvegicus GN=Mtco3 PE=1 SV=5	GO:0003674(molecular_function);GO:0004129(cytochrome-c oxidase activity);GO:0005575(cellular_component);GO:0005739(mitochondrion);GO:0005743(mitochondrial inner membrane);GO:0005751(mitochondrial respiratory chain complex IV);GO:0006123(mitochondrial electron transport, cytochrome c to oxygen);GO:0008150(biological_process);GO:0008535(respiratory chain complex IV assembly);GO:0009055(electron tra…	COG1845(Cytochrome C Oxidase, Subunit III)	K02262	cytochrome c oxidase subunit 3	-	csl00190(Oxidative phosphorylation)	Q7H115.1 PF00510.16;COX3;	60.2109	0.326009	-7.47276	3.91138e-08	2.15988e-05	down
TRINITY_DN14299_c0_g4	1773	PREDICTED: cytochrome P450 84A1 [Vitis vinifera]	CYP84A1	Cytochrome P450 84A1 OS=Arabidopsis thaliana GN=CYP84A1 PE=1 SV=1	GO:0009809(lignin biosynthetic process);GO:0016020(membrane);GO:0016709(oxidoreductase activity, acting on paired donors, with incorporation or reduction of molecular oxygen, NAD(P)H as one donor, and incorporation of one atom of oxygen)	COG2124(Cytochrome p450)	K09755	ferulate-5-hydroxylase	EC:1.14.-.-	vvi00940(Phenylpropanoid biosynthesis)	F6GWQ4.1 PF00067.20;p450;	52.5406	655.245	3.63734	4.19692e-08	2.26606e-05	up
TRINITY_DN7866_c0_g1	539	-	Ttr	Transthyretin OS=Mus musculus GN=Ttr PE=1 SV=1	GO:0005179(hormone activity);GO:0005515(protein binding);GO:0005576(extracellular region);GO:0005615(extracellular space);GO:0006144(purine nucleobase metabolic process);GO:0042562(hormone binding);GO:0042572(retinol metabolic process);GO:0042802(identical protein binding);GO:0046982(protein heterodimerization activity);GO:0070324(thyroid hormone binding);GO:0070327(thyroid hormone transport)	COG2351(5-hydroxyisourate hydrolase)	-	-	-	-	Q5M9K1.1 PF00576.19;Transthyretin;	265.974	7.7601	-5.11496	8.36207e-08	4.41681e-05	down
TRINITY_DN820_c0_g2	1170	-	Gpm6a	Neuronal membrane glycoprotein M6-a OS=Mus musculus GN=Gpm6a PE=1 SV=1	GO:0001764(neuron migration);GO:0003407(neural retina development);GO:0005262(calcium channel activity);GO:0005886(plasma membrane);GO:0007399(nervous system development);GO:0007416(synapse assembly);GO:0016020(membrane);GO:0016021(integral component of membrane);GO:0030175(filopodium);GO:0031175(neuron projection development);GO:0042995(cell projection);GO:0043005(neuron projection);GO:0043025(n…	ENOG4110EPW(long-chain fatty acid biosynthetic process)	-	-	-	-	U3I3W7.1 PF01275.17;Myelin_PLP;	52.802	0.269504	-7.27893	8.7247e-08	4.5103e-05	down
TRINITY_DN18603_c0_g2	586	PREDICTED: protochlorophyllide-dependent translocon component 52, chloroplastic [Vitis vinifera]	PTC52	Protochlorophyllide-dependent translocon component 52, chloroplastic OS=Arabidopsis thaliana GN=PTC52 PE=2 SV=1	GO:0009055(electron transfer activity);GO:0009507(chloroplast);GO:0009536(plastid);GO:0009706(chloroplast inner membrane);GO:0009941(chloroplast envelope);GO:0010277(chlorophyllide a oxygenase [overall] activity);GO:0015031(protein transport);GO:0016021(integral component of membrane);GO:0046872(metal ion binding);GO:0051537(2 iron, 2 sulfur cluster binding);GO:0055114(oxidation-reduction process)	COG4638(rieske 2fe-2S domain-containing protein)	K13071	pheophorbide a oxygenase	EC:1.14.15.17	smo00860(Porphyrin and chlorophyll metabolism)	-	234.256	31.2067	-2.90821	9.21852e-08	4.6663e-05	down
TRINITY_DN17579_c0_g2	581	hypothetical protein CK203_115073 [Vitis vinifera]	-	-	-	-	-	-	-	-	-	1613	11.1609	-7.16451	9.675e-08	4.79742e-05	down
TRINITY_DN825_c0_g1	564	-	-	-	-	-	-	-	-	-	-	50.4949	0.269504	-7.21422	1.54656e-07	7.45782e-05	down
TRINITY_DN10666_c0_g1	686	PREDICTED: thioredoxin-like protein Clot [Vitis vinifera]	At5g42850	Thioredoxin-like protein Clot OS=Arabidopsis thaliana GN=At5g42850 PE=2 SV=1	GO:0005829(cytosol);GO:0047134(protein-disulfide reductase activity)	ENOG4111Q2V(Thioredoxin domain containing 17)	-	-	-	-	D7T2W1.1 PF06110.9;DUF953;	388.563	24.8027	-3.97686	1.56542e-07	7.45782e-05	down
TRINITY_DN11178_c0_g2	531	cytochrome c oxidase subunit 2 (mitochondrion) [Monomastix sp. OKE-1]	Mtco2	Cytochrome c oxidase subunit 2 OS=Rattus norvegicus GN=Mtco2 PE=1 SV=3	GO:0003674(molecular_function);GO:0004129(cytochrome-c oxidase activity);GO:0005507(copper ion binding);GO:0005575(cellular_component);GO:0005739(mitochondrion);GO:0005743(mitochondrial inner membrane);GO:0005751(mitochondrial respiratory chain complex IV);GO:0007595(lactation);GO:0009409(response to cold);GO:0016020(membrane);GO:0016021(integral component of membrane);GO:0042773(ATP synthesis co…	COG1622(Subunits I and II form the functional core of the enzyme complex. Electrons originating in cytochrome c are transferred via heme a and Cu(A) to the binuclear center formed by heme a3 and Cu(B) (By similarity))	K02261	cytochrome c oxidase subunit 2	-	apro00190(Oxidative phosphorylation)	Q8WBA9.1 PF00116.18;COX2;	45.6683	0.326009	-7.07243	1.98667e-07	9.28271e-05	down
TRINITY_DN17583_c0_g4	216	-	-	-	-	-	-	-	-	-	-	241.332	44.5398	-2.43129	2.03669e-07	9.32065e-05	down
TRINITY_DN17577_c0_g1	752	unnamed protein product, partial [Vitis vinifera]	-	-	GO:0004806(triglyceride lipase activity);GO:0005576(extracellular region);GO:0006629(lipid metabolic process)	COG3675(Lipase class 3 family protein)	-	-	-	-	D7SVX0.1 PF01764.23;Lipase_3;	19.4441	967.229	5.62898	2.09895e-07	9.32065e-05	up
TRINITY_DN17257_c0_g7	1974	-	Alb	Serum albumin OS=Mus musculus GN=Alb PE=1 SV=3	GO:0003677(DNA binding);GO:0005504(fatty acid binding);GO:0005576(extracellular region);GO:0005604(basement membrane);GO:0005615(extracellular space);GO:0005737(cytoplasm);GO:0005783(endoplasmic reticulum);GO:0005794(Golgi apparatus);GO:0008144(drug binding);GO:0008270(zinc ion binding);GO:0008289(lipid binding);GO:0009267(cellular response to starvation);GO:0015643(toxic substance binding);GO:00…	ENOG410Z40H(Serum albumin, the main protein of plasma, has a good binding capacity for water, Ca(2 ), Na( ), K( ), fatty acids, hormones, bilirubin and drugs. Its main function is the regulation of the colloidal osmotic pressure of blood. Major zinc transporter in plasma, typically binds about 80 of all plasma zinc)	-	-	-	-	Q546G4.1 PF00273.18;Serum_albumin;	0	117.392	9.28917	2.10987e-07	9.32065e-05	up
TRINITY_DN11238_c0_g1	496	cysteine proteinase inhibitor 5 [Cicer arietinum]	CYS4	Cysteine proteinase inhibitor 4 OS=Arabidopsis thaliana GN=CYS4 PE=3 SV=2	GO:0002020(protease binding);GO:0004869(cysteine-type endopeptidase inhibitor activity);GO:0005576(extracellular region);GO:0005618(cell wall);GO:0005773(vacuole);GO:0005829(cytosol);GO:0006952(defense response);GO:0009506(plasmodesma);GO:0030234(enzyme regulator activity);GO:2000117(negative regulation of cysteine-type endopeptidase activity)	ENOG41104PR(cysteine protease inhibitor family protein cystatin family protein)	NA	NA	NA	NA(NA)	R0GZD4.1 PF16845.3;SQAPI;	1.65328	166.243	6.64561	2.20953e-07	9.5866e-05	up
TRINITY_DN15238_c0_g2	4890	acyl-CoA desaturase-like [Quercus suber]	Scd2	Acyl-CoA desaturase 2 OS=Mus musculus GN=Scd2 PE=1 SV=2	GO:0004768(stearoyl-CoA 9-desaturase activity);GO:0005506(iron ion binding);GO:0005783(endoplasmic reticulum);GO:0005789(endoplasmic reticulum membrane);GO:0006629(lipid metabolic process);GO:0006631(fatty acid metabolic process);GO:0006633(fatty acid biosynthetic process);GO:0016020(membrane);GO:0016021(integral component of membrane);GO:0016491(oxidoreductase activity);GO:0016717(oxidoreductase…	COG1398(desaturase)	K00507	stearoyl-CoA desaturase (Delta-9 desaturase)	EC:1.14.19.1	ccp01040(Biosynthesis of unsaturated fatty acids)	W5PZ56.1 PF00487.22;FA_desaturase;	329.212	34.1466	-3.27413	2.28379e-07	9.73494e-05	down
TRINITY_DN18537_c2_g1	2017	-	-	-	-	ENOG410Z5W9(NA)	-	-	-	-	-	208.762	9.335	-4.50556	2.8596e-07	0.000119792	down
TRINITY_DN13615_c0_g2	902	-	-	-	-	-	-	-	-	-	-	44.4188	1.0435	-5.51929	2.93061e-07	0.000120687	down
TRINITY_DN15507_c1_g5	641	putative fasciclin-like arabinogalactan protein 20 [Vitis vinifera]	-	-	-	ENOG4111A65(fasciclin-like arabinogalactan protein)	-	-	-	-	-	6.83227	116.617	4.05867	3.10998e-07	0.000125939	up
TRINITY_DN17264_c0_g2	305	-	-	-	-	-	-	-	-	-	-	9.15346	68.0824	2.89753	3.55309e-07	0.000141523	up
TRINITY_DN18686_c0_g1	820	Alpha-aminoadipic semialdehyde synthase [Vitis vinifera]	LKR/SDH	Alpha-aminoadipic semialdehyde synthase OS=Arabidopsis thaliana GN=LKR/SDH PE=1 SV=1	GO:0004753(saccharopine dehydrogenase activity);GO:0005737(cytoplasm);GO:0005739(mitochondrion);GO:0005829(cytosol);GO:0019477(L-lysine catabolic process);GO:0033512(L-lysine catabolic process to acetyl-CoA via saccharopine);GO:0047130(saccharopine dehydrogenase (NADP+, L-lysine-forming) activity);GO:0047131(saccharopine dehydrogenase (NAD+, L-glutamate-forming) activity);GO:0055114(oxidation-red…	COG1748(saccharopine dehydrogenase)	K14157	alpha-aminoadipic semialdehyde synthase	EC:1.5.1.8 1.5.1.9	vvi00310(Lysine degradation)	F6HGZ0.1 PF04455.10;Saccharop_dh_N;	0	35.9224	7.5799	3.90969e-07	0.000153216	up
TRINITY_DN14076_c0_g2	2186	hypothetical protein SELMODRAFT_147484 [Selaginella moellendorffii]	Psap	Prosaposin OS=Mus musculus GN=Psap PE=1 SV=2	GO:0001664(G-protein coupled receptor binding);GO:0004565(beta-galactosidase activity);GO:0005543(phospholipid binding);GO:0005576(extracellular region);GO:0005615(extracellular space);GO:0005737(cytoplasm);GO:0005739(mitochondrion);GO:0005764(lysosome);GO:0006629(lipid metabolic process);GO:0006665(sphingolipid metabolic process);GO:0007193(adenylate cyclase-inhibiting G-protein coupled receptor…	ENOG410XSI5(surfactant protein B)	NA	NA	NA	NA(NA)	K3W4L3.1 PF05184.13;SapB_1;	184.626	34.2385	-2.43413	4.80802e-07	0.000185429	down
TRINITY_DN8356_c0_g1	1094	-	IL1R2	Interleukin-1 receptor type 2 OS=Homo sapiens GN=IL1R2 PE=1 SV=1	GO:0004908(interleukin-1 receptor activity);GO:0004910(interleukin-1, Type II, blocking receptor activity);GO:0005515(protein binding);GO:0005576(extracellular region);GO:0005886(plasma membrane);GO:0006955(immune response);GO:0016021(integral component of membrane);GO:0019221(cytokine-mediated signaling pathway);GO:0070498(interleukin-1-mediated signaling pathway)	ENOG410YQDP(interleukin 1 receptor, type II)	-	-	-	-	P27930.1 PF00047.23;ig;	60.2525	2.05426	-4.9355	5.08867e-07	0.000193187	down
TRINITY_DN17885_c0_g1	1655	unnamed protein product, partial [Vitis vinifera]	faeA	Probable feruloyl esterase A OS=Aspergillus flavus (strain ATCC 200026 / FGSC A1120 / NRRL 3357 / JCM 12722 / SRRC 167) GN=faeA PE=3 SV=2	GO:0004806(triglyceride lipase activity);GO:0005576(extracellular region);GO:0006629(lipid metabolic process)	COG3675(Lipase class 3 family protein)	K16818	phospholipase A1	EC:3.1.1.32	hbr00564(Glycerophospholipid metabolism);hbr00592(alpha-Linolenic acid metabolism)	D7SVX1.1 PF01764.23;Lipase_3;	63.3152	1445.04	4.51052	5.23884e-07	0.000195828	up
TRINITY_DN5465_c0_g2	773	-	-	-	-	-	-	-	-	-	-	31.1619	0	-7.47877	5.339e-07	0.000196548	down
TRINITY_DN17075_c0_g3	326	PREDICTED: phytosulfokines 3 [Vitis vinifera]	-	-	-	ENOG41116ZZ(Phytosulfokines)	-	-	-	-	E0CNZ4.1 PF06404.10;PSK;	44.1302	668.311	3.91604	5.44973e-07	0.00019763	up
TRINITY_DN9479_c1_g2	771	NADH dehydrogenase subunit 2 (chloroplast) [Marchantia polymorpha subsp. ruderalis]	Mtnd2	NADH-ubiquinone oxidoreductase chain 2 OS=Rattus norvegicus GN=Mtnd2 PE=3 SV=3	GO:0005739(mitochondrion);GO:0005747(mitochondrial respiratory chain complex I);GO:0006120(mitochondrial electron transport, NADH to ubiquinone);GO:0008137(NADH dehydrogenase (ubiquinone) activity);GO:0008150(biological_process);GO:0014069(postsynaptic density);GO:0016021(integral component of membrane);GO:0019901(protein kinase binding);GO:0035255(ionotropic glutamate receptor binding);GO:007259…	COG1007(NDH-1 shuttles electrons from NADH, via FMN and iron- sulfur (Fe-S) centers, to quinones in the respiratory chain. The immediate electron acceptor for the enzyme in this species is believed to be ubiquinone. Couples the redox reaction to proton translocation (for every two electrons transferred, four hydrogen ions are translocated across the cytoplasmic membrane), and thus conserves the r…	K03879	NADH-ubiquinone oxidoreductase chain 2	EC:1.6.5.3	apro00190(Oxidative phosphorylation)	Q8HID0.1 PF00361.18;Proton_antipo_M;	31.9265	0	-7.51941	6.07571e-07	0.000215019	down
TRINITY_DN13606_c0_g1	1064	putative disease resistance protein [Vitis vinifera]	-	-	-	COG4886(leucine Rich Repeat)	K13457	disease resistance protein RPM1	-	vvi04626(Plant-pathogen interaction)	-	90.7689	0	-9.023	6.10622e-07	0.000215019	down
TRINITY_DN366_c0_g1	230	4-coumarate--CoA ligase-like 5 [Vitis vinifera]	4CLL3	4-coumarate--CoA ligase-like 3 OS=Arabidopsis thaliana GN=4CLL3 PE=2 SV=2	GO:0005524(ATP binding);GO:0005777(peroxisome);GO:0008152(metabolic process);GO:0009698(phenylpropanoid metabolic process);GO:0016207(4-coumarate-CoA ligase activity);GO:0016874(ligase activity)	COG0318(Amp-dependent synthetase and ligase)	K10526	OPC-8:0 CoA ligase 1	EC:6.2.1.-	vvi00592(alpha-Linolenic acid metabolism)	-	0	31.952	7.41202	6.77991e-07	0.000235331	up
TRINITY_DN18572_c0_g1	711	PREDICTED: 21 kDa protein [Vitis vinifera]	-	21 kDa protein OS=Daucus carota PE=2 SV=1	GO:0004857(enzyme inhibitor activity)	ENOG41116AN(21 kDa protein-like)	K01051	pectinesterase	EC:3.1.1.11	ini00040(Pentose and glucuronate interconversions)	F6HGM6.1 PF04043.13;PMEI;	143.154	4.41077	-5.04653	7.33578e-07	0.000251039	down
TRINITY_DN14934_c0_g2	512	-	-	-	-	-	-	-	-	-	-	522.025	3.95381	-7.05369	7.71108e-07	0.000260217	down
TRINITY_DN16537_c1_g2	477	-	-	-	-	-	-	-	-	-	-	27.7964	210.121	2.91655	8.06268e-07	0.000268355	up
TRINITY_DN19498_c0_g1	865	PREDICTED: glutathione S-transferase F13 [Vitis vinifera]	GSTF13	Glutathione S-transferase F13 OS=Arabidopsis thaliana GN=GSTF13 PE=3 SV=1	GO:0004364(glutathione transferase activity);GO:0005737(cytoplasm);GO:0006749(glutathione metabolic process)	COG0625(glutathione Stransferase)	K00799	glutathione S-transferase	EC:2.5.1.18	vvi00480(Glutathione metabolism)	D7TNZ9.1 PF00043.23;GST_C;	396.695	63.8236	-2.63418	8.39107e-07	0.00027551	down
TRINITY_DN16604_c0_g1	679	-	-	-	-	-	-	-	-	-	-	11744.9	2644.1	-2.15122	8.54609e-07	0.000276859	down
TRINITY_DN9560_c0_g1	723	-	-	-	-	-	-	-	-	-	-	28.4913	0	-7.35077	8.80735e-07	0.000280422	down
TRINITY_DN13792_c2_g2	953	BURP domain-containing protein BNM2A [Vitis vinifera]	BNM2C	BURP domain-containing protein BNM2C OS=Brassica napus GN=BNM2C PE=2 SV=1	GO:0000326(protein storage vacuole);GO:0048316(seed development)	ENOG4111CQ0(BURP domain-containing protein)	-	-	-	-	F6HQL0.1 PF03181.13;BURP;	43.7389	0	-7.96835	8.91231e-07	0.000280422	down
TRINITY_DN14795_c2_g1	688	-	-	-	-	-	-	-	-	-	-	939.625	238.093	-1.98009	9.0023e-07	0.000280422	down
TRINITY_DN15236_c1_g1	1903	PREDICTED: (-)-alpha-terpineol synthase [Vitis vinifera]	-	(-)-alpha-terpineol synthase OS=Vitis vinifera PE=1 SV=1	GO:0010334(sesquiterpene synthase activity);GO:0051762(sesquiterpene biosynthetic process)	ENOG410YF98(synthase)	K07385	1,8-cineole synthase	EC:4.2.3.108	vvi00902(Monoterpenoid biosynthesis)	F6I5S6.1 PF03936.14;Terpene_synth_C;	104.971	5841.08	5.79704	1.10107e-06	0.000338642	up
TRINITY_DN10713_c0_g1	711	-	-	-	-	-	-	-	-	-	-	2509.42	93.3201	-4.74747	1.50349e-06	0.000452151	down
TRINITY_DN17482_c0_g1	977	hypothetical protein CK203_101363 [Vitis vinifera]	-	-	-	-	-	-	-	-	D7T853.1 PF07172.9;GRP;	141304	2875.51	-5.61883	1.52124e-06	0.000452151	down
TRINITY_DN16232_c2_g4	1983	PREDICTED: protein NUCLEAR FUSION DEFECTIVE 4 [Vitis vinifera]	-	-	GO:0002239(response to oomycetes);GO:0003674(molecular_function);GO:0009506(plasmodesma);GO:0009507(chloroplast);GO:0016021(integral component of membrane);GO:0055085(transmembrane transport)	ENOG410Y8WV(nodulin family)	NA	NA	NA	NA(NA)	F6HKC4.1 PF06813.11;Nodulin-like;	8.33765	141.926	4.07301	1.52597e-06	0.000452151	up
TRINITY_DN11950_c0_g1	680	PREDICTED: zinc finger protein ZAT11 [Vitis vinifera]	ZAT11	Zinc finger protein ZAT11 OS=Arabidopsis thaliana GN=ZAT11 PE=2 SV=1	GO:0003700(DNA binding transcription factor activity);GO:0005634(nucleus);GO:0010200(response to chitin);GO:0043565(sequence-specific DNA binding);GO:0044212(transcription regulatory region DNA binding)	COG5048(Zinc finger protein)	-	-	-	-	V4TCK3.1 PF13912.4;zf-C2H2_6;	761.7	251.348	-1.59925	1.60512e-06	0.000469874	down
TRINITY_DN4494_c0_g2	754	-	-	-	-	ENOG41117T6(Neuronatin)	-	-	-	-	-	26.148	0	-7.22674	1.92295e-06	0.000556213	down
TRINITY_DN12402_c0_g2	576	hypothetical protein CK203_091621 [Vitis vinifera]	-	-	-	COG4886(leucine Rich Repeat)	-	-	-	-	-	25.2204	0	-7.17535	2.12254e-06	0.000597169	down
TRINITY_DN13746_c0_g1	525	PREDICTED: uncharacterized protein LOC100261242 [Vitis vinifera]	-	-	GO:0003674(molecular_function);GO:0008150(biological_process)	ENOG410ZHN4(NA)	-	-	-	-	-	34.6365	528.334	3.92696	2.13557e-06	0.000597169	up
TRINITY_DN11662_c0_g1	1183	PREDICTED: nicotianamine synthase [Vitis vinifera]	CHLN	Nicotianamine synthase OS=Solanum lycopersicum GN=CHLN PE=2 SV=1	GO:0009555(pollen development);GO:0009860(pollen tube growth);GO:0010233(phloem transport);GO:0030410(nicotianamine synthase activity);GO:0030418(nicotianamine biosynthetic process)	ENOG4111NF0(as a sensor for the physiological iron status within the plant, and or might be involved in the transport of iron)	NA	NA	NA	NA(NA)	F6I4S7.1 PF03059.14;NAS;	725.507	20.0802	-5.16986	2.13828e-06	0.000597169	down
TRINITY_DN10153_c0_g1	673	PREDICTED: uncharacterized protein LOC100253160 [Vitis vinifera]	-	-	GO:0003674(molecular_function);GO:0005739(mitochondrion);GO:0008150(biological_process)	ENOG410Z5EP(Protein of unknown function (DUF581))	-	-	-	-	D7TZK6.1 PF04570.12;zf-FLZ;	34.4307	1360.26	5.3007	2.3244e-06	0.000641773	up
TRINITY_DN17172_c0_g1	1923	GDP-mannose 3,5-epimerase 2 [Ziziphus jujuba]	GME-1	GDP-mannose 3,5-epimerase 1 OS=Oryza sativa subsp. japonica GN=GME-1 PE=1 SV=1	GO:0003824(catalytic activity);GO:0005737(cytoplasm);GO:0005829(cytosol);GO:0009225(nucleotide-sugar metabolic process);GO:0019853(L-ascorbic acid biosynthetic process);GO:0047918(GDP-mannose 3,5-epimerase activity);GO:0051287(NAD binding)	COG0451(Nad-dependent epimerase dehydratase)	K10046	GDP-D-mannose 3', 5'-epimerase	EC:5.1.3.18 5.1.3.-	zju00053(Ascorbate and aldarate metabolism);zju00520(Amino sugar and nucleotide sugar metabolism)	B4FBC2.1 PF01370.19;Epimerase;	442.473	15061.3	5.08883	2.39348e-06	0.000648724	up
TRINITY_DN12167_c0_g1	591	-	-	-	-	-	-	-	-	-	-	19.7441	320.561	4.00928	2.4273e-06	0.000648724	up
TRINITY_DN12533_c0_g1	834	hypothetical protein CK203_012715 [Vitis vinifera]	-	-	GO:0003674(molecular_function);GO:0005739(mitochondrion);GO:0008150(biological_process)	ENOG41117ZZ(CONTAINS InterPro DOMAIN s Uncharacterised conserved protein UCP031279 (InterPro IPR016972))	-	-	-	-	-	3369.14	12772.4	1.92253	2.42968e-06	0.000648724	up
TRINITY_DN15339_c0_g1	947	unnamed protein product, partial [Vitis vinifera]	-	-	GO:0004462(lactoylglutathione lyase activity);GO:0005737(cytoplasm);GO:0005975(carbohydrate metabolic process);GO:0016829(lyase activity)	ENOG410XW6K(Glyoxalase/Bleomycin resistance protein/Dioxygenase superfamily)	NA	NA	NA	NA(NA)	U7DZL7.1 PF00903.23;Glyoxalase;	1035.55	8670.28	3.06567	2.55878e-06	0.000675768	up
TRINITY_DN13580_c1_g3	524	-	Ntsr2	Neurotensin receptor type 2 OS=Mus musculus GN=Ntsr2 PE=2 SV=2	GO:0004930(G-protein coupled receptor activity);GO:0005802(trans-Golgi network);GO:0005886(plasma membrane);GO:0007165(signal transduction);GO:0007186(G-protein coupled receptor signaling pathway);GO:0007200(phospholipase C-activating G-protein coupled receptor signaling pathway);GO:0009986(cell surface);GO:0016020(membrane);GO:0016021(integral component of membrane);GO:0016492(G-protein coupled …	ENOG410XRW9(Receptor)	-	-	-	-	M0RD53.1 PF00001.19;7tm_1;	25.5208	0	-7.19154	2.61124e-06	0.000682207	down
TRINITY_DN13282_c1_g3	1311	-	-	-	-	-	-	-	-	-	-	90.55	8.7323	-3.39721	2.76525e-06	0.000714759	down
TRINITY_DN12477_c0_g1	1545	PREDICTED: bifunctional UDP-glucose 4-epimerase and UDP-xylose 4-epimerase 1 [Vitis vinifera]	UGE1	Bifunctional UDP-glucose 4-epimerase and UDP-xylose 4-epimerase 1 OS=Pisum sativum GN=UGE1 PE=1 SV=2	GO:0050373(UDP-arabinose 4-epimerase activity)	COG1087(udp-glucose 4-epimerase)	K01784	UDP-glucose 4-epimerase	EC:5.1.3.2	vvi00052(Galactose metabolism);vvi00520(Amino sugar and nucleotide sugar metabolism)	D7TW56.1 PF16363.3;GDP_Man_Dehyd;	254.571	55.7922	-2.18729	3.15e-06	0.000792922	down
TRINITY_DN13282_c1_g12	612	-	-	-	-	-	-	-	-	-	-	23.5358	0	-7.07436	3.15465e-06	0.000792922	down
TRINITY_DN17877_c0_g2	260	-	-	-	-	-	-	-	-	-	-	61.7046	0	-8.46976	3.16555e-06	0.000792922	down
TRINITY_DN2620_c0_g1	1701	-	Itm2c	Integral membrane protein 2C OS=Mus musculus GN=Itm2c PE=1 SV=2	GO:0001540(amyloid-beta binding);GO:0005524(ATP binding);GO:0005764(lysosome);GO:0005794(Golgi apparatus);GO:0005886(plasma membrane);GO:0007399(nervous system development);GO:0010977(negative regulation of neuron projection development);GO:0016020(membrane);GO:0016021(integral component of membrane);GO:0030182(neuron differentiation);GO:0042985(negative regulation of amyloid precursor protein bi…	ENOG410XRNN(integral membrane protein)	-	-	-	-	K7EUH0.1 PF04089.12;BRICHOS;	76.3919	8.25157	-3.22921	3.31151e-06	0.000821019	down
TRINITY_DN13282_c1_g10	753	-	FAM107A	Protein FAM107A OS=Pongo abelii GN=FAM107A PE=2 SV=1	GO:0001558(regulation of cell growth);GO:0005634(nucleus);GO:0016607(nuclear speck);GO:0043005(neuron projection)	ENOG4111Z4D(Family with sequence similarity 107, member A)	-	-	-	-	G1R6V7.1 PF06625.9;DUF1151;	27.5911	0	-7.30356	3.39515e-06	0.000833253	down
TRINITY_DN16754_c1_g1	629	-	-	-	-	-	-	-	-	-	-	1699.39	265.015	-2.68019	4.39529e-06	0.00106792	down
TRINITY_DN17425_c1_g1	1321	PREDICTED: O-glucosyltransferase rumi-like isoform X1 [Vitis vinifera]	CPIJ013394	O-glucosyltransferase rumi homolog OS=Culex quinquefasciatus GN=CPIJ013394 PE=3 SV=1	GO:0006664(glycolipid metabolic process);GO:0012505(endomembrane system);GO:0046527(glucosyltransferase activity)	ENOG410XT5U(KDEL (Lys-Asp-Glu-Leu) containing)	K13667	protein glucosyltransferase	EC:2.4.1.-	vvi00514(Other types of O-glycan biosynthesis)	F6I5Z8.1 PF05686.10;Glyco_transf_90;	17.7552	297.26	4.05905	5.38198e-06	0.00129471	up
TRINITY_DN19862_c0_g1	672	unnamed protein product, partial [Vitis vinifera]	-	-	GO:0005634(nucleus);GO:0008150(biological_process);GO:0046872(metal ion binding)	ENOG410YNCK(zinc finger)	-	-	-	-	-	59.868	0.269504	-7.46522	5.68839e-06	0.00135501	down
TRINITY_DN2072_c0_g1	585	hypothetical protein VITISV_004451 [Vitis vinifera]	-	-	-	-	-	-	-	-	-	65.7446	740.54	3.49362	5.83994e-06	0.0013776	up
TRINITY_DN18834_c0_g2	440	-	-	-	-	-	-	-	-	-	-	41.3178	2.08878	-4.26807	5.94373e-06	0.0013886	down
TRINITY_DN16310_c3_g2	904	G-type lectin S-receptor-like serine/threonine-protein kinase [Vitis vinifera]	At4g27290	G-type lectin S-receptor-like serine/threonine-protein kinase At4g27290 OS=Arabidopsis thaliana GN=At4g27290 PE=3 SV=4	GO:0004674(protein serine/threonine kinase activity);GO:0005886(plasma membrane);GO:0006468(protein phosphorylation);GO:0006952(defense response);GO:0009506(plasmodesma)	COG0515(Serine Threonine protein kinase)	NA	NA	NA	NA(NA)	F6H2A3.1 PF01453.22;B_lectin;	138.883	575.424	2.0506	6.18718e-06	0.00143171	up
TRINITY_DN10163_c0_g1	1066	unnamed protein product, partial [Vitis vinifera]	CRRSP3	Cysteine-rich repeat secretory protein 3 OS=Arabidopsis thaliana GN=CRRSP3 PE=1 SV=1	GO:0003674(molecular_function);GO:0005576(extracellular region);GO:0009506(plasmodesma);GO:0010497(plasmodesmata-mediated intercellular transport);GO:0016021(integral component of membrane);GO:0046739(transport of virus in multicellular host)	ENOG410YTC3(cysteine-rich repeat secretory protein)	-	-	-	-	D7U362.1 PF01657.15;Stress-antifung;	114.811	14.8529	-2.95097	6.47262e-06	0.00148363	down
TRINITY_DN16238_c0_g2	1634	unnamed protein product, partial [Vitis vinifera]	At5g58300	Probable inactive receptor kinase At5g58300 OS=Arabidopsis thaliana GN=At5g58300 PE=2 SV=1	GO:0004672(protein kinase activity);GO:0004674(protein serine/threonine kinase activity);GO:0005524(ATP binding);GO:0005886(plasma membrane);GO:0006468(protein phosphorylation);GO:0007169(transmembrane receptor protein tyrosine kinase signaling pathway);GO:0016021(integral component of membrane);GO:0016301(kinase activity)	ENOG4111F0S(inactive receptor kinase)	NA	NA	NA	NA(NA)	F6GU76.1 PF00069.23;Pkinase;	20.5697	119.34	2.53709	6.5529e-06	0.001488	up
TRINITY_DN16571_c2_g1	1118	PREDICTED: zinc transporter 6, chloroplastic [Vitis vinifera]	ZIP6	Zinc transporter 6, chloroplastic OS=Arabidopsis thaliana GN=ZIP6 PE=3 SV=1	GO:0005385(zinc ion transmembrane transporter activity);GO:0005886(plasma membrane);GO:0071577(zinc II ion transmembrane transport)	ENOG4111GP2(zinc transporter)	NA	NA	NA	NA(NA)	D7SJU5.1 PF02535.20;Zip;	203.153	28.7883	-2.82006	6.63757e-06	0.00149327	down
TRINITY_DN17450_c0_g2	585	-	-	-	-	-	-	-	-	-	-	21.811	0	-6.96446	7.07604e-06	0.00157114	down
TRINITY_DN8180_c0_g1	1442	PREDICTED: UDP-glycosyltransferase 82A1 [Vitis vinifera]	UGT82A1	UDP-glycosyltransferase 82A1 OS=Arabidopsis thaliana GN=UGT82A1 PE=2 SV=1	GO:0009813(flavonoid biosynthetic process);GO:0043231(intracellular membrane-bounded organelle);GO:0052696(flavonoid glucuronidation);GO:0080043(quercetin 3-O-glucosyltransferase activity);GO:0080044(quercetin 7-O-glucosyltransferase activity)	COG1819(Transferase)	NA	NA	NA	NA(NA)	G7KFD9.2 PF00201.16;UDPGT;	1.19171	174.349	7.12659	7.11305e-06	0.00157114	up
TRINITY_DN15706_c2_g1	1464	PREDICTED: WAT1-related protein At5g07050 [Vitis vinifera]	At5g07050	WAT1-related protein At5g07050 OS=Arabidopsis thaliana GN=At5g07050 PE=2 SV=1	GO:0005886(plasma membrane);GO:0006810(transport);GO:0022857(transmembrane transporter activity)	ENOG410YD20(Auxin-induced protein)	NA	NA	NA	NA(NA)	D7TQV4.1 PF00892.18;EamA;	283.619	42.5832	-2.73076	8.42389e-06	0.00184392	down
TRINITY_DN16746_c0_g8	808	PREDICTED: translocator protein homolog [Vitis vinifera]	TSPO	Translocator protein homolog OS=Arabidopsis thaliana GN=TSPO PE=1 SV=1	GO:0000139(Golgi membrane);GO:0005739(mitochondrion);GO:0005783(endoplasmic reticulum);GO:0005789(endoplasmic reticulum membrane);GO:0005794(Golgi apparatus);GO:0005795(Golgi stack);GO:0006778(porphyrin-containing compound metabolic process);GO:0006970(response to osmotic stress);GO:0009651(response to salt stress);GO:0009737(response to abscisic acid);GO:0016020(membrane);GO:0016021(integral com…	ENOG410YY8X(TspO/MBR family)	NA	NA	NA	NA(NA)	F6HZ32.1 PF03073.13;TspO_MBR;	81.5701	11.4439	-2.82872	9.74694e-06	0.00211448	down
TRINITY_DN16717_c0_g2	451	PREDICTED: protein PYRICULARIA ORYZAE RESISTANCE 21 [Vitis vinifera]	-	-	GO:0005737(cytoplasm);GO:0030001(metal ion transport);GO:0046914(transition metal ion binding);GO:0046916(cellular transition metal ion homeostasis)	ENOG410Z7V6(NA)	-	-	-	-	-	438.757	106.289	-2.04311	9.95384e-06	0.00214025	down
TRINITY_DN10992_c0_g1	1441	PREDICTED: uncharacterized protein LOC100267696 isoform X1 [Vitis vinifera]	-	-	GO:0005777(peroxisome);GO:0009408(response to heat)	COG0071(response to heat)	-	-	-	-	E0CTX7.1 PF00011.19;HSP20;	805.155	237.086	-1.76303	1.11475e-05	0.00237589	down
TRINITY_DN13938_c0_g3	649	-	-	-	-	-	-	-	-	-	-	457.185	1113.75	1.28481	1.20011e-05	0.00253558	up
TRINITY_DN16955_c2_g2	1445	Amino acid transporter AVT3B [Vitis vinifera]	At2g42005	Amino acid transporter ANTL1 OS=Arabidopsis thaliana GN=At2g42005 PE=2 SV=1	GO:0003333(amino acid transmembrane transport);GO:0015171(amino acid transmembrane transporter activity)	COG0814(amino acid transport)	NA	NA	NA	NA(NA)	F6I0R4.1 PF01490.16;Aa_trans;	59.8799	196.08	1.70957	1.40572e-05	0.00294437	up
TRINITY_DN17169_c0_g6	846	hypothetical protein VITISV_033885 [Vitis vinifera]	TRY	Transcription factor TRY OS=Arabidopsis thaliana GN=TRY PE=1 SV=1	GO:0000981(RNA polymerase II transcription factor activity, sequence-specific DNA binding);GO:0001135(transcription factor activity, RNA polymerase II transcription factor recruiting);GO:0003677(DNA binding);GO:0003700(DNA binding transcription factor activity);GO:0005515(protein binding);GO:0005634(nucleus);GO:0006351(transcription, DNA-templated);GO:0006355(regulation of transcription, DNA-temp…	ENOG410YSK7(Myb-like DNA-binding domain)	NA	NA	NA	NA(NA)	E0CVL2.1 PF00249.29;Myb_DNA-binding;	693.563	103.321	-2.74696	1.45718e-05	0.00302051	down
TRINITY_DN17844_c0_g3	1357	PREDICTED: uncharacterized protein LOC100262718 isoform X4 [Vitis vinifera]	HI_1010	Uncharacterized oxidoreductase HI_1010 OS=Haemophilus influenzae (strain ATCC 51907 / DSM 11121 / KW20 / Rd) GN=HI_1010 PE=3 SV=1	GO:0016616(oxidoreductase activity, acting on the CH-OH group of donors, NAD or NADP as acceptor)	COG0191(Aldolase);COG2084(Dehydrogenase);COG3395(type III effector, Hrp-dependent)	K00020	3-hydroxyisobutyrate dehydrogenase	EC:1.1.1.31	mus00280(Valine, leucine and isoleucine degradation)	F6GSN7.1 PF14833.4;NAD_binding_11;	13.9067	235.527	4.07806	1.46693e-05	0.00302051	up
TRINITY_DN1007_c0_g1	4200	PREDICTED: putative ABC transporter B family member 8 [Vitis vinifera]	ABCB8	Putative ABC transporter B family member 8 OS=Arabidopsis thaliana GN=ABCB8 PE=5 SV=1	GO:0016021(integral component of membrane);GO:0042626(ATPase activity, coupled to transmembrane movement of substances);GO:0055085(transmembrane transport)	COG1132((ABC) transporter)	K05658	ATP-binding cassette, subfamily B (MDR/TAP), member 1	EC:3.6.3.44	vvi02010(ABC transporters)	F6HGL1.1 PF00664.21;ABC_membrane;	269.938	2951.65	3.45034	1.51482e-05	0.00309291	up
TRINITY_DN15130_c1_g1	793	-	-	-	-	-	-	-	-	-	-	3.77258	100.61	4.74652	1.79035e-05	0.00362502	up
TRINITY_DN17139_c1_g1	507	PREDICTED: RPM1-interacting protein 4 [Vitis vinifera]	-	-	GO:0003674(molecular_function);GO:0005634(nucleus);GO:0005886(plasma membrane);GO:0008150(biological_process);GO:0009506(plasmodesma)	ENOG410YZRX(NOI protein)	K13456	RPM1-interacting protein 4	-	nnu04626(Plant-pathogen interaction)	A0A059A613.1 PF05627.9;AvrRpt-cleavage;	69.4659	1.76277	-5.26513	1.87585e-05	0.00376674	down
TRINITY_DN3624_c0_g1	817	Transcription factor MYB44 [Vitis vinifera]	MYB44	Transcription factor MYB44 OS=Arabidopsis thaliana GN=MYB44 PE=2 SV=1	GO:0000981(RNA polymerase II transcription factor activity, sequence-specific DNA binding);GO:0001135(transcription factor activity, RNA polymerase II transcription factor recruiting);GO:0003677(DNA binding);GO:0003700(DNA binding transcription factor activity);GO:0005515(protein binding);GO:0005634(nucleus);GO:0006351(transcription, DNA-templated);GO:0006355(regulation of transcription, DNA-temp…	COG5147(Myblike DNAbinding domain containing protein)	NA	NA	NA	NA(NA)	A0A0D2R0I6.1 PF13921.4;Myb_DNA-bind_6;	129.308	544.051	2.07205	1.90716e-05	0.00379821	up
TRINITY_DN10300_c0_g1	803	PREDICTED: E3 ubiquitin-protein ligase Os04g0590900 [Vitis vinifera]	ATL51	RING-H2 finger protein ATL51 OS=Arabidopsis thaliana GN=ATL51 PE=2 SV=2	GO:0043161(proteasome-mediated ubiquitin-dependent protein catabolic process);GO:0061630(ubiquitin protein ligase activity)	ENOG41121N2(zinc ion binding)	NA	NA	NA	NA(NA)	A0A067K0C5.1 PF13639.4;zf-RING_2;	37.9983	3.42555	-3.46347	2.02462e-05	0.00397988	down
TRINITY_DN15725_c0_g3	2597	hypothetical protein CK203_030193 [Vitis vinifera]	-	-	GO:0003674(molecular_function);GO:0005886(plasma membrane);GO:0008150(biological_process);GO:0016021(integral component of membrane)	ENOG410YBQC(expressed protein)	K00784	ribonuclease Z	EC:3.1.26.11	cann03013(RNA transport)	F6HYU4.1 PF13968.4;DUF4220;	18.1603	221.045	3.62283	2.03509e-05	0.00397988	up
TRINITY_DN7987_c0_g3	297	-	-	-	-	-	-	-	-	-	-	19.3109	0	-6.78771	2.04751e-05	0.00397988	down
TRINITY_DN11640_c1_g7	482	apocytochrome b (mitochondrion) [Entransia fimbriata]	Mt-Cyb	Cytochrome b OS=Rattus norvegicus GN=Mt-Cyb PE=3 SV=3	GO:0001666(response to hypoxia);GO:0005739(mitochondrion);GO:0005743(mitochondrial inner membrane);GO:0006122(mitochondrial electron transport, ubiquinol to cytochrome c);GO:0007584(response to nutrient);GO:0008121(ubiquinol-cytochrome-c reductase activity);GO:0009055(electron transfer activity);GO:0009408(response to heat);GO:0009636(response to toxic substance);GO:0009725(response to hormone);G…	COG1290(Component of the ubiquinol-cytochrome c reductase complex (complex III or cytochrome b-c1 complex), which is a respiratory chain that generates an electrochemical potential coupled to ATP synthesis (By similarity))	K00412	ubiquinol-cytochrome c reductase cytochrome b subunit	-	ccp00190(Oxidative phosphorylation)	P00158.1 PF00033.17;Cytochrome_B;	19.2742	0	-6.79287	2.19418e-05	0.00423112	down
TRINITY_DN12653_c0_g1	2394	PREDICTED: protein NSP-INTERACTING KINASE 1 [Vitis vinifera]	NIK1	Protein NSP-INTERACTING KINASE 1 OS=Arabidopsis thaliana GN=NIK1 PE=1 SV=1	GO:0004675(transmembrane receptor protein serine/threonine kinase activity);GO:0005515(protein binding);GO:0005524(ATP binding);GO:0005576(extracellular region);GO:0005886(plasma membrane);GO:0006468(protein phosphorylation);GO:0007166(cell surface receptor signaling pathway);GO:0016021(integral component of membrane);GO:0016032(viral process);GO:0016301(kinase activity);GO:0051607(defense respon…	ENOG410ZS46(NSP-interacting kinase)	NA	NA	NA	NA(NA)	A0A061EHM2.1 PF00069.23;Pkinase;	354.297	61.6085	-2.52734	2.31973e-05	0.00440235	down
TRINITY_DN16105_c0_g5	1651	PREDICTED: uncharacterized protein LOC100250594 [Vitis vinifera]	-	-	GO:0005509(calcium ion binding)	ENOG410ZVKW(Calcium-binding EF hand family protein)	-	-	-	-	F6H4X7.1 PF01699.22;Na_Ca_ex;	76.3142	819.971	3.42525	2.333e-05	0.00440235	up
TRINITY_DN7927_c0_g1	478	-	Cldn10	Claudin-10 OS=Mus musculus GN=Cldn10 PE=1 SV=2	GO:0005198(structural molecule activity);GO:0005515(protein binding);GO:0005737(cytoplasm);GO:0005783(endoplasmic reticulum);GO:0005886(plasma membrane);GO:0005923(bicellular tight junction);GO:0006811(ion transport);GO:0016020(membrane);GO:0016021(integral component of membrane);GO:0030054(cell junction);GO:0043269(regulation of ion transport)	ENOG410YF7U(Claudin 10)	-	-	-	-	A0A0A0MXN8.1 PF00822.18;PMP22_Claudin;	19.4408	0	-6.79717	2.33734e-05	0.00440235	down
TRINITY_DN5056_c0_g2	587	Polycomb group protein EMBRYONIC FLOWER 2 [Vitis vinifera]	-	-	-	-	-	-	-	-	-	0	19.7094	6.71539	2.39056e-05	0.00446796	up
TRINITY_DN9323_c0_g1	612	AMP-dependent synthetase/ligase [Ostreococcus tauri]	Acsbg1	Long-chain-fatty-acid--CoA ligase ACSBG1 OS=Mus musculus GN=Acsbg1 PE=1 SV=1	GO:0000038(very long-chain fatty acid metabolic process);GO:0000166(nucleotide binding);GO:0001676(long-chain fatty acid metabolic process);GO:0003824(catalytic activity);GO:0004467(long-chain fatty acid-CoA ligase activity);GO:0005524(ATP binding);GO:0005737(cytoplasm);GO:0005777(peroxisome);GO:0005783(endoplasmic reticulum);GO:0005794(Golgi apparatus);GO:0006629(lipid metabolic process);GO:0006…	COG1022(Amp-dependent synthetase and ligase)	K15013	long-chain-fatty-acid--CoA ligase ACSBG	EC:6.2.1.3	ota00061(Fatty acid biosynthesis);ota00071(Fatty acid degradation)	-	18.4416	0	-6.72187	2.43057e-05	0.00449038	down
TRINITY_DN8353_c0_g1	709	-	Gjb6	Gap junction beta-6 protein OS=Mus musculus GN=Gjb6 PE=1 SV=1	GO:0005515(protein binding);GO:0005829(cytosol);GO:0005886(plasma membrane);GO:0005921(gap junction);GO:0005922(connexin complex);GO:0007154(cell communication);GO:0007605(sensory perception of sound);GO:0008285(negative regulation of cell proliferation);GO:0016020(membrane);GO:0016021(integral component of membrane);GO:0016324(apical plasma membrane);GO:0030054(cell junction);GO:0042471(ear morp…	ENOG410Y7VN(One gap junction consists of a cluster of closely packed pairs of transmembrane channels, the connexons, through which materials of low MW diffuse from one cell to a neighboring cell (By similarity))	-	-	-	-	S9YSY9.1 PF00029.17;Connexin;	20.1086	0	-6.84597	2.43952e-05	0.00449038	down
TRINITY_DN15248_c1_g1	556	PREDICTED: protein LYK5 [Vitis vinifera]	LYK5	Protein LYK5 OS=Arabidopsis thaliana GN=LYK5 PE=2 SV=1	GO:0004675(transmembrane receptor protein serine/threonine kinase activity);GO:0005515(protein binding);GO:0005524(ATP binding);GO:0005576(extracellular region);GO:0005886(plasma membrane);GO:0006468(protein phosphorylation);GO:0007166(cell surface receptor signaling pathway);GO:0008061(chitin binding);GO:0016021(integral component of membrane);GO:0016301(kinase activity);GO:0042803(protein homod…	COG0515(Serine Threonine protein kinase)	-	-	-	-	F6I6Y0.1 PF00069.23;Pkinase;	112.952	22.7237	-2.31793	2.49212e-05	0.00453166	down
TRINITY_DN1841_c0_g1	476	-	-	-	-	-	-	-	-	-	-	18.5671	0	-6.73121	2.49925e-05	0.00453166	down
TRINITY_DN14611_c1_g1	990	PREDICTED: inorganic pyrophosphatase 2 [Vitis vinifera]	At1g17710	Inorganic pyrophosphatase 2 OS=Arabidopsis thaliana GN=At1g17710 PE=2 SV=1	GO:0016791(phosphatase activity)	ENOG4111NAQ(Phosphatase)	K13248	pyridoxal phosphate phosphatase PHOSPHO2	EC:3.1.3.74	vvi00750(Vitamin B6 metabolism)	D7U028.1 PF06888.10;Put_Phosphatase;	204.166	1488.6	2.865	2.57169e-05	0.00462847	up
TRINITY_DN18393_c0_g2	2881	PREDICTED: linoleate 13S-lipoxygenase 2-1, chloroplastic [Vitis vinifera]	LOX2.1	Linoleate 13S-lipoxygenase 2-1, chloroplastic OS=Solanum tuberosum GN=LOX2.1 PE=1 SV=1	GO:0016165(linoleate 13S-lipoxygenase activity)	ENOG410YN4N(Plant lipoxygenase may be involved in a number of diverse aspects of plant physiology including growth and development, pest resistance, and senescence or responses to wounding (By similarity))	K00454	lipoxygenase	EC:1.13.11.12	vvi00591(Linoleic acid metabolism);vvi00592(alpha-Linolenic acid metabolism)	M5X5W8.1 PF00305.17;Lipoxygenase;	707.092	3800.13	2.42649	2.6323e-05	0.00470271	up
TRINITY_DN16840_c2_g6	557	unnamed protein product, partial [Vitis vinifera]	TIFY5A	Protein TIFY 5A OS=Arabidopsis thaliana GN=TIFY5A PE=1 SV=1	GO:0003714(transcription corepressor activity);GO:0005634(nucleus);GO:0009611(response to wounding);GO:0031347(regulation of defense response);GO:1903507(negative regulation of nucleic acid-templated transcription);GO:2000022(regulation of jasmonic acid mediated signaling pathway)	ENOG410Z61E(TIFY 5A-like)	-	-	-	-	-	1.59942	155.749	6.58057	2.86505e-05	0.00508118	up
TRINITY_DN13501_c0_g2	772	unnamed protein product, partial [Vitis vinifera]	CER1	Protein ECERIFERUM 1 OS=Arabidopsis thaliana GN=CER1 PE=1 SV=1	GO:0005783(endoplasmic reticulum);GO:0010025(wax biosynthetic process);GO:0010143(cutin biosynthetic process);GO:0043668(exine);GO:0048653(anther development)	-	K15404	aldehyde decarbonylase	EC:4.1.99.5	vvi00073(Cutin, suberine and wax biosynthesis)	A0A061DX76.1 PF04116.11;FA_hydroxylase;	6.32608	136.67	4.41614	2.93203e-05	0.00516228	up
TRINITY_DN17143_c1_g1	447	-	-	-	-	-	-	-	-	-	-	64.5817	3.12331	-4.36983	2.9677e-05	0.0051875	down
TRINITY_DN10502_c0_g1	604	PREDICTED: light-regulated protein [Vitis vinifera]	LIR1	Light-regulated protein OS=Oryza sativa subsp. japonica GN=LIR1 PE=2 SV=1	GO:0003674(molecular_function);GO:0007623(circadian rhythm);GO:0009507(chloroplast);GO:0009570(chloroplast stroma);GO:0009941(chloroplast envelope);GO:0098807(chloroplast thylakoid membrane protein complex)	ENOG410YMXP(light-regulated protein-like)	K12198	charged multivesicular body protein 5	-	sita04144(Endocytosis)	D7TYU4.1 PF07207.9;Lir1;	392.914	67.5083	-2.53923	3.08204e-05	0.00534149	down
TRINITY_DN10503_c0_g1	1977	PREDICTED: internal alternative NAD(P)H-ubiquinone oxidoreductase A1, mitochondrial [Vitis vinifera]	NDA1	Internal alternative NAD(P)H-ubiquinone oxidoreductase A1, mitochondrial OS=Arabidopsis thaliana GN=NDA1 PE=2 SV=1	GO:0003954(NADH dehydrogenase activity);GO:0005739(mitochondrion);GO:0005777(peroxisome);GO:0031304(intrinsic component of mitochondrial inner membrane);GO:0071482(cellular response to light stimulus)	COG1252(Nadh dehydrogenase)	NA	NA	NA	NA(NA)	D7SSG5.1 PF07992.12;Pyr_redox_2;	10.968	103.869	3.23955	3.09976e-05	0.00534149	up
TRINITY_DN13232_c0_g1	2384	PREDICTED: serine/threonine-protein kinase HT1 [Vitis vinifera]	HT1	Serine/threonine-protein kinase HT1 OS=Arabidopsis thaliana GN=HT1 PE=1 SV=1	GO:0004712(protein serine/threonine/tyrosine kinase activity);GO:0004713(protein tyrosine kinase activity);GO:0005524(ATP binding);GO:0005829(cytosol);GO:0005886(plasma membrane);GO:0016301(kinase activity)	COG0515(Serine Threonine protein kinase)	NA	NA	NA	NA(NA)	A0A0B0NLJ0.1 PF07714.15;Pkinase_Tyr;	1257.63	3146.22	1.32262	3.35298e-05	0.00573168	up
TRINITY_DN18143_c1_g3	440	PREDICTED: 60S ribosomal protein L9 [Vitis vinifera]	RPL9	60S ribosomal protein L9 OS=Oryza sativa subsp. japonica GN=RPL9 PE=2 SV=3	GO:0002181(cytoplasmic translation);GO:0003723(RNA binding);GO:0003735(structural constituent of ribosome);GO:0022625(cytosolic large ribosomal subunit)	COG0097(This protein binds to the 23S rRNA, and is important in its secondary structure. It is located near the subunit interface in the base of the L7 L12 stalk, and near the tRNA binding site of the peptidyltransferase center (By similarity))	K02940	large subunit ribosomal protein L9e	-	vvi03010(Ribosome)	F6HXY7.1 PF00347.21;Ribosomal_L6;	262.923	27.5291	-3.25426	3.37338e-05	0.00573168	down
TRINITY_DN14697_c1_g3	282	-	-	-	-	-	-	-	-	-	-	30.2022	1.01076	-4.96353	3.43948e-05	0.00580341	down
TRINITY_DN16260_c0_g11	1526	UDP-glycosyltransferase 88B1 [Vitis vinifera]	RhGT1	Anthocyanidin 5,3-O-glucosyltransferase OS=Rosa hybrid cultivar GN=RhGT1 PE=2 SV=1	GO:0009813(flavonoid biosynthetic process);GO:0043231(intracellular membrane-bounded organelle);GO:0052696(flavonoid glucuronidation);GO:0080043(quercetin 3-O-glucosyltransferase activity);GO:0080044(quercetin 7-O-glucosyltransferase activity)	COG1819(Transferase)	K12938	anthocyanidin 5,3-O-glucosyltransferase	EC:2.4.1.-	fve00942(Anthocyanin biosynthesis)	U5GEJ5.1 PF00201.16;UDPGT;	112.87	14.2175	-2.98612	3.46667e-05	0.00580895	down
TRINITY_DN2146_c0_g1	588	hypothetical protein VITISV_006791 [Vitis vinifera]	-	-	GO:0003674(molecular_function);GO:0005634(nucleus);GO:0008150(biological_process)	ENOG41118J3(NA)	-	-	-	-	-	115.092	14.4655	-2.99456	3.53722e-05	0.00588064	down
TRINITY_DN18204_c1_g3	922	putative mitochondrial protein [Vitis vinifera]	-	-	-	-	-	-	-	-	-	118.622	1239.91	3.38515	3.58512e-05	0.00588064	up
TRINITY_DN11255_c0_g1	1469	hypothetical protein VITISV_027696 [Vitis vinifera]	-	-	GO:0005576(extracellular region);GO:0016021(integral component of membrane)	ENOG410ZKU3(NA)	-	-	-	-	F6HP51.1 PF10268.7;Tmemb_161AB;	285.456	771.887	1.4361	3.60724e-05	0.00588064	up
TRINITY_DN6088_c0_g1	484	Calmodulin-like protein 5 [Vitis vinifera]	CML5	Calmodulin-like protein 5 OS=Arabidopsis thaliana GN=CML5 PE=2 SV=2	GO:0005509(calcium ion binding)	COG5126(Calcium-binding protein)	K13448	calcium-binding protein CML	-	sind04626(Plant-pathogen interaction)	F6HHA8.1 PF13499.4;EF-hand_7;	58.5532	514.077	3.13202	3.62112e-05	0.00588064	up
TRINITY_DN7994_c0_g1	1745	hypothetical protein CK203_018795 [Vitis vinifera]	-	-	-	ENOG4112BY6(NA)	-	-	-	-	-	276.997	894.203	1.69061	3.63047e-05	0.00588064	up
TRINITY_DN15340_c0_g2	509	PREDICTED: probable disease resistance protein At4g33300 [Vitis vinifera]	At4g33300	Probable disease resistance protein At4g33300 OS=Arabidopsis thaliana GN=At4g33300 PE=2 SV=3	GO:0005524(ATP binding);GO:0006952(defense response);GO:0042742(defense response to bacterium);GO:0043531(ADP binding);GO:0048046(apoplast)	ENOG410Y7SX(disease resistance protein)	-	-	-	-	F6H1E7.1 PF05659.9;RPW8;	339.475	1382.58	2.02465	3.77081e-05	0.00606751	up
TRINITY_DN7530_c0_g1	601	-	-	-	-	-	-	-	-	-	-	17.8727	0	-6.67611	3.81419e-05	0.00609693	down
TRINITY_DN10931_c0_g1	1248	Heat stress transcription factor C-1 [Vitis vinifera]	HSFC1	Heat stress transcription factor C-1 OS=Arabidopsis thaliana GN=HSFC1 PE=2 SV=1	GO:0003677(DNA binding);GO:0003700(DNA binding transcription factor activity);GO:0005515(protein binding);GO:0005634(nucleus);GO:0006351(transcription, DNA-templated);GO:0006355(regulation of transcription, DNA-templated);GO:0043565(sequence-specific DNA binding);GO:0061408(positive regulation of transcription from RNA polymerase II promoter in response to heat stress)	COG5169(Transcription factor)	NA	NA	NA	NA(NA)	A5BAT9.1 PF00447.15;HSF_DNA-bind;	295.534	38.1627	-2.95012	3.9861e-05	0.00633008	down
TRINITY_DN9111_c1_g1	475	-	-	-	-	-	-	-	-	-	-	17.5052	0	-6.64779	4.06667e-05	0.00641338	down
TRINITY_DN14319_c1_g1	1311	-	-	-	-	-	-	-	-	-	-	5.85563	68.9165	3.5208	4.09135e-05	0.00641338	up
TRINITY_DN11640_c1_g3	1095	apocytochrome b (mitochondrion) [Entransia fimbriata]	Mt-Cyb	Cytochrome b OS=Mus musculus GN=Mt-Cyb PE=1 SV=1	GO:0005739(mitochondrion);GO:0005743(mitochondrial inner membrane);GO:0006122(mitochondrial electron transport, ubiquinol to cytochrome c);GO:0008121(ubiquinol-cytochrome-c reductase activity);GO:0009055(electron transfer activity);GO:0016020(membrane);GO:0016021(integral component of membrane);GO:0016491(oxidoreductase activity);GO:0022904(respiratory electron transport chain);GO:0031305(integra…	COG1290(Component of the ubiquinol-cytochrome c reductase complex (complex III or cytochrome b-c1 complex), which is a respiratory chain that generates an electrochemical potential coupled to ATP synthesis (By similarity))	K00412	ubiquinol-cytochrome c reductase cytochrome b subunit	-	ccp00190(Oxidative phosphorylation)	P00158.1 PF00033.17;Cytochrome_B;	810.725	143.658	-2.49857	4.39818e-05	0.00685017	down
TRINITY_DN13580_c1_g4	519	-	Ntsr2	Neurotensin receptor type 2 OS=Mus musculus GN=Ntsr2 PE=2 SV=2	GO:0004930(G-protein coupled receptor activity);GO:0005802(trans-Golgi network);GO:0005886(plasma membrane);GO:0007165(signal transduction);GO:0007186(G-protein coupled receptor signaling pathway);GO:0007200(phospholipase C-activating G-protein coupled receptor signaling pathway);GO:0009986(cell surface);GO:0016020(membrane);GO:0016021(integral component of membrane);GO:0016492(G-protein coupled …	ENOG410XRW9(Receptor)	-	-	-	-	M0RD53.1 PF00001.19;7tm_1;	17.1961	0	-6.62042	4.52485e-05	0.00700257	down
TRINITY_DN13577_c0_g7	475	NADH dehydrogenase subunit 1 (mitochondrion) [Prasinoderma coloniale]	MT-ND1	NADH-ubiquinone oxidoreductase chain 1 OS=Hipposideros diadema GN=MT-ND1 PE=3 SV=1	GO:0003674(molecular_function);GO:0003954(NADH dehydrogenase activity);GO:0005739(mitochondrion);GO:0005747(mitochondrial respiratory chain complex I);GO:0008137(NADH dehydrogenase (ubiquinone) activity);GO:0014070(response to organic cyclic compound);GO:0016021(integral component of membrane);GO:0030425(dendrite);GO:0031966(mitochondrial membrane);GO:0033194(response to hydroperoxide);GO:0042493…	COG1005(NDH-1 shuttles electrons from NADH, via FMN and iron- sulfur (Fe-S) centers, to quinones in the respiratory chain. The immediate electron acceptor for the enzyme in this species is believed to be ubiquinone. Couples the redox reaction to proton translocation (for every two electrons transferred, four hydrogen ions are translocated across the cytoplasmic membrane), and thus conserves the r…	K03878	NADH-ubiquinone oxidoreductase chain 1	EC:1.6.5.3	ccp00190(Oxidative phosphorylation)	O79427.1 PF00146.19;NADHdh;	19.7624	0	-6.82793	4.80692e-05	0.00738702	down
TRINITY_DN13844_c0_g2	708	PREDICTED: receptor-like serine/threonine-protein kinase SD1-8 [Vitis vinifera]	At4g27290	G-type lectin S-receptor-like serine/threonine-protein kinase At4g27290 OS=Arabidopsis thaliana GN=At4g27290 PE=3 SV=4	GO:0004674(protein serine/threonine kinase activity);GO:0005886(plasma membrane);GO:0006468(protein phosphorylation);GO:0006952(defense response);GO:0009506(plasmodesma)	COG0515(Serine Threonine protein kinase)	NA	NA	NA	NA(NA)	-	158.101	1.88653	-6.33525	4.83408e-05	0.00738702	down
TRINITY_DN17121_c1_g2	1639	PREDICTED: transcription factor bHLH63 [Vitis vinifera]	BHLH63	Transcription factor bHLH63 OS=Arabidopsis thaliana GN=BHLH63 PE=1 SV=1	GO:0003677(DNA binding);GO:0003700(DNA binding transcription factor activity);GO:0005515(protein binding);GO:0005634(nucleus);GO:0006351(transcription, DNA-templated);GO:0006355(regulation of transcription, DNA-templated);GO:0009637(response to blue light);GO:0009908(flower development);GO:0009911(positive regulation of flower development);GO:0046983(protein dimerization activity)	ENOG410YGAM(Transcription factor)	NA	NA	NA	NA(NA)	M5VVW1.1 PF00010.24;HLH;	87.349	11.3856	-2.93809	4.9645e-05	0.0075129	down
TRINITY_DN6172_c0_g1	730	L-lactate dehydrogenase B-like [Physcomitrella patens]	Ldhb	L-lactate dehydrogenase B chain OS=Mus musculus GN=Ldhb PE=1 SV=2	GO:0003824(catalytic activity);GO:0004457(lactate dehydrogenase activity);GO:0004459(L-lactate dehydrogenase activity);GO:0005737(cytoplasm);GO:0005739(mitochondrion);GO:0005829(cytosol);GO:0005975(carbohydrate metabolic process);GO:0006089(lactate metabolic process);GO:0016491(oxidoreductase activity);GO:0016616(oxidoreductase activity, acting on the CH-OH group of donors, NAD or NADP as accepto…	COG0039(Catalyzes the reversible oxidation of malate to oxaloacetate (By similarity))	K00016	L-lactate dehydrogenase	EC:1.1.1.27	bvg00010(Glycolysis / Gluconeogenesis);bvg00620(Pyruvate metabolism);bvg00640(Propanoate metabolism);bvg00270(Cysteine and methionine metabolism)	E2R761.1 PF00056.21;Ldh_1_N;	28.4198	0.539009	-5.55413	4.9783e-05	0.0075129	down
TRINITY_DN18184_c1_g1	683	-	-	-	-	-	-	-	-	-	-	0.564486	36.7128	5.84911	5.05224e-05	0.00757743	up
TRINITY_DN11640_c1_g1	546	apocytochrome b (mitochondrion) [Botryococcus braunii]	Mt-Cyb	Cytochrome b OS=Rattus norvegicus GN=Mt-Cyb PE=3 SV=3	GO:0001666(response to hypoxia);GO:0005739(mitochondrion);GO:0005743(mitochondrial inner membrane);GO:0006122(mitochondrial electron transport, ubiquinol to cytochrome c);GO:0007584(response to nutrient);GO:0008121(ubiquinol-cytochrome-c reductase activity);GO:0009055(electron transfer activity);GO:0009408(response to heat);GO:0009636(response to toxic substance);GO:0009725(response to hormone);G…	COG1290(Component of the ubiquinol-cytochrome c reductase complex (complex III or cytochrome b-c1 complex), which is a respiratory chain that generates an electrochemical potential coupled to ATP synthesis (By similarity))	K00412	ubiquinol-cytochrome c reductase cytochrome b subunit	-	ota00190(Oxidative phosphorylation)	P00159.3 PF00032.15;Cytochrom_B_C;	16.613	0	-6.57762	5.24271e-05	0.00781156	down
TRINITY_DN15130_c1_g3	357	-	-	-	-	-	-	-	-	-	-	1.09324	26.2511	4.66246	5.27576e-05	0.00781156	up
TRINITY_DN16177_c3_g1	2518	Subtilisin-like protease SBT1.5 [Vitis vinifera]	SBT1.5	Subtilisin-like protease SBT1.5 OS=Arabidopsis thaliana GN=SBT1.5 PE=2 SV=1	GO:0004252(serine-type endopeptidase activity);GO:0005618(cell wall)	COG1404(peptidase (S8 and S53, subtilisin, kexin, sedolisin)	NA	NA	NA	NA(NA)	F6HXP0.1 PF00082.20;Peptidase_S8;	743.307	232.963	-1.67539	5.3048e-05	0.00781156	down
TRINITY_DN20055_c0_g1	1896	-	Mfge8	Lactadherin OS=Mus musculus GN=Mfge8 PE=1 SV=3	GO:0001525(angiogenesis);GO:0001786(phosphatidylserine binding);GO:0005178(integrin binding);GO:0005576(extracellular region);GO:0005615(extracellular space);GO:0006910(phagocytosis, recognition);GO:0006911(phagocytosis, engulfment);GO:0007155(cell adhesion);GO:0007338(single fertilization);GO:0008429(phosphatidylethanolamine binding);GO:0009897(external side of plasma membrane);GO:0016020(membra…	ENOG41114BV(Milk fat globule-EGF factor 8 protein)	-	-	-	-	P21956.3 PF00754.23;F5_F8_type_C;	142.591	7.69599	-4.23297	5.78527e-05	0.00844436	down
TRINITY_DN8470_c0_g2	742	-	Agt	Angiotensinogen OS=Mus musculus GN=Agt PE=1 SV=1	GO:0001543(ovarian follicle rupture);GO:0001568(blood vessel development);GO:0001658(branching involved in ureteric bud morphogenesis);GO:0001822(kidney development);GO:0001991(regulation of systemic arterial blood pressure by circulatory renin-angiotensin);GO:0001998(angiotensin-mediated vasoconstriction involved in regulation of systemic arterial blood pressure);GO:0001999(renal response to blo…	COG4826(serine-type endopeptidase inhibitor activity)	-	-	-	-	Q3UTR7.1 PF00079.18;Serpin;	28.1733	0.652017	-5.46651	5.82914e-05	0.00844436	down
TRINITY_DN17622_c2_g1	917	UDP-glucose flavonoid 3-O-glucosyltransferase 6 [Vitis vinifera]	UGT71A15	UDP-glycosyltransferase 71A15 OS=Malus domestica GN=UGT71A15 PE=1 SV=1	GO:0009813(flavonoid biosynthetic process);GO:0043231(intracellular membrane-bounded organelle);GO:0052696(flavonoid glucuronidation);GO:0080043(quercetin 3-O-glucosyltransferase activity);GO:0080044(quercetin 7-O-glucosyltransferase activity)	COG1819(Transferase)	K03809	NAD(P)H dehydrogenase (quinone)	EC:1.6.5.2	ccaj00130(Ubiquinone and other terpenoid-quinone biosynthesis)	D7ST80.1 PF00201.16;UDPGT;	215.761	24.7205	-3.11799	5.83879e-05	0.00844436	down
TRINITY_DN11878_c0_g1	2117	Protein NRT1/ PTR family 5.6 [Vitis vinifera]	NPF5.6	Protein NRT1/ PTR FAMILY 5.6 OS=Arabidopsis thaliana GN=NPF5.6 PE=2 SV=1	GO:0005215(transporter activity);GO:0005886(plasma membrane);GO:0006857(oligopeptide transport);GO:0016020(membrane)	COG3104(transporter)	NA	NA	NA	NA(NA)	A0A061EYM8.1 PF00854.19;PTR2;	44.3051	439.18	3.30535	5.9363e-05	0.00853457	up
TRINITY_DN9630_c0_g1	596	-	-	-	-	ENOG41119NF(NA)	-	-	-	-	-	16.5013	0	-6.56307	6.00307e-05	0.00856848	down
TRINITY_DN17147_c0_g2	1177	PREDICTED: ABC transporter I family member 17 [Vitis vinifera]	ABCI17	ABC transporter I family member 17 OS=Arabidopsis thaliana GN=ABCI17 PE=2 SV=1	GO:0005215(transporter activity);GO:0005315(inorganic phosphate transmembrane transporter activity);GO:0005524(ATP binding);GO:0005774(vacuolar membrane);GO:0005886(plasma membrane);GO:0016887(ATPase activity);GO:0035435(phosphate ion transmembrane transport)	COG1117(Part of the ABC transporter complex PstSACB involved in phosphate import. Responsible for energy coupling to the transport system (By similarity))	K05658	ATP-binding cassette, subfamily B (MDR/TAP), member 1	EC:3.6.3.44	sind02010(ABC transporters)	D7SQD8.1 PF00005.25;ABC_tran;	1968.4	493.657	-1.99492	6.06385e-05	0.00856848	down
TRINITY_DN12002_c0_g1	1917	PREDICTED: probable cyclic nucleotide-gated ion channel 14 [Vitis vinifera]	CNGC14	Probable cyclic nucleotide-gated ion channel 14 OS=Arabidopsis thaliana GN=CNGC14 PE=2 SV=2	GO:0005249(voltage-gated potassium channel activity);GO:0005887(integral component of plasma membrane);GO:0042391(regulation of membrane potential)	ENOG410XPSE(Potassium voltage-gated channel, subfamily H (Eag-related), member)	K05391	cyclic nucleotide gated channel, plant	-	vvi04626(Plant-pathogen interaction)	F6H9H7.1 PF00520.29;Ion_trans;	5.75716	93.0532	3.99846	6.06568e-05	0.00856848	up
TRINITY_DN13507_c0_g1	1392	PREDICTED: uncharacterized protein LOC100244641 [Vitis vinifera]	-	-	GO:0005739(mitochondrion);GO:0008375(acetylglucosaminyltransferase activity);GO:0016021(integral component of membrane);GO:0016757(transferase activity, transferring glycosyl groups)	ENOG41115RV(Core-2/I-Branching enzyme)	-	-	-	-	D7TT12.1 PF02485.19;Branch;	4.88787	201.363	5.34318	6.1277e-05	0.00857241	up
TRINITY_DN8946_c0_g1	673	Dirigent protein 23 [Vitis vinifera]	DIR23	Dirigent protein 23 OS=Arabidopsis thaliana GN=DIR23 PE=2 SV=1	GO:0009699(phenylpropanoid biosynthetic process);GO:0042349(guiding stereospecific synthesis activity)	ENOG410YZUA(Disease resistance response protein)	K01870	isoleucyl-tRNA synthetase	EC:6.1.1.5	csat00970(Aminoacyl-tRNA biosynthesis)	F6I118.1 PF03018.12;Dirigent;	78.6612	2.69148	-4.89848	6.16743e-05	0.00857241	down
TRINITY_DN17117_c0_g1	538	Rust resistance kinase Lr10 [Vitis vinifera]	LRK10L-2.6	Protein SUPPRESSOR OF NPR1-1 CONSTITUTIVE 4 OS=Arabidopsis thaliana GN=LRK10L-2.6 PE=1 SV=1	GO:0004675(transmembrane receptor protein serine/threonine kinase activity);GO:0005886(plasma membrane)	COG0515(Serine Threonine protein kinase)	NA	NA	NA	NA(NA)	D7SJ27.1 PF00069.23;Pkinase;	0	32.6087	7.44502	6.1924e-05	0.00857241	up
TRINITY_DN14319_c0_g1	1408	PREDICTED: flavonol synthase/flavanone 3-hydroxylase [Vitis vinifera]	At3g11180	Probable 2-oxoglutarate-dependent dioxygenase At3g111800 OS=Arabidopsis thaliana GN=At3g11180 PE=2 SV=1	GO:0051213(dioxygenase activity)	COG3491(2OGFe(II) oxygenase)	K05278	flavonol synthase	EC:1.14.20.6	ghi00941(Flavonoid biosynthesis)	F6H6T4.1 PF14226.4;DIOX_N;	35.304	378.426	3.41569	6.20959e-05	0.00857241	up
TRINITY_DN16309_c0_g1	1309	PREDICTED: salicylate carboxymethyltransferase isoform X1 [Vitis vinifera]	SAMT	Salicylate carboxymethyltransferase OS=Clarkia breweri GN=SAMT PE=1 SV=1	GO:0005634(nucleus);GO:0006952(defense response);GO:0008757(S-adenosylmethionine-dependent methyltransferase activity);GO:0009611(response to wounding);GO:0032259(methylation);GO:0046872(metal ion binding);GO:0051707(response to other organism);GO:0052624(2-phytyl-1,4-naphthoquinone methyltransferase activity);GO:0080150(S-adenosyl-L-methionine:benzoic acid carboxyl methyl transferase activity)	ENOG4112BHH(carboxyl methyltransferase)	NA	NA	NA	NA(NA)	D7SP93.1 PF03492.13;Methyltransf_7;	108.5	3785	5.12298	6.38395e-05	0.00874599	up
TRINITY_DN19314_c0_g1	706	Disease resistance-like protein DSC1 [Vitis vinifera]	-	-	-	ENOG4111KGG(M protein repeat protein)	-	-	-	-	-	1.77432	35.2828	4.35948	6.49079e-05	0.00874599	up
TRINITY_DN12882_c0_g1	1109	-	-	Ig alpha chain C region OS=Mus musculus PE=1 SV=1	GO:0001895(retina homeostasis);GO:0003094(glomerular filtration);GO:0003823(antigen binding);GO:0005576(extracellular region);GO:0005615(extracellular space);GO:0006898(receptor-mediated endocytosis);GO:0006910(phagocytosis, recognition);GO:0006911(phagocytosis, engulfment);GO:0006955(immune response);GO:0006958(complement activation, classical pathway);GO:0009897(external side of plasma membrane…	ENOG410ZM6W(IGc1)	-	-	-	-	A0A0A6YXW6.1 PF07654.13;C1-set;	3.01064	104.65	5.07717	6.56793e-05	0.00874599	up
TRINITY_DN19022_c1_g2	1231	PREDICTED: myb-related protein Myb4 [Vitis vinifera]	MYB4	Myb-related protein Myb4 OS=Oryza sativa subsp. japonica GN=MYB4 PE=2 SV=2	GO:0000981(RNA polymerase II transcription factor activity, sequence-specific DNA binding);GO:0001135(transcription factor activity, RNA polymerase II transcription factor recruiting);GO:0003677(DNA binding);GO:0003700(DNA binding transcription factor activity);GO:0005634(nucleus);GO:0006351(transcription, DNA-templated);GO:0006355(regulation of transcription, DNA-templated);GO:0006357(regulation…	COG5147(Myblike DNAbinding domain containing protein)	NA	NA	NA	NA(NA)	K7N1M5.1 PF13921.4;Myb_DNA-bind_6;	157.962	2568.54	4.02222	6.60335e-05	0.00874599	up
TRINITY_DN7763_c0_g1	413	histone-lysine N-methyltransferase ASHR3 isoform X1 [Jatropha curcas]	ASHR3	Histone-lysine N-methyltransferase ASHR3 OS=Arabidopsis thaliana GN=ASHR3 PE=1 SV=1	GO:0000785(chromatin);GO:0005634(nucleus);GO:0007275(multicellular organism development);GO:0016569(covalent chromatin modification);GO:0032259(methylation);GO:0042054(histone methyltransferase activity);GO:0046872(metal ion binding)	COG2940(Histone-lysine N-methyltransferase)	K11423	histone-lysine N-methyltransferase SETD2	EC:2.1.1.43	jcu00310(Lysine degradation)	D7U1H1.1 PF00856.26;SET;	0	20.4583	6.76527	6.62865e-05	0.00874599	up
TRINITY_DN18293_c0_g1	957	PREDICTED: somatic embryogenesis receptor kinase 1 [Vitis vinifera]	SERK2	Somatic embryogenesis receptor kinase 2 OS=Arabidopsis thaliana GN=SERK2 PE=1 SV=1	GO:0005886(plasma membrane);GO:0006952(defense response);GO:0007165(signal transduction)	COG4886(leucine Rich Repeat)	K13416	brassinosteroid insensitive 1-associated receptor kinase 1	EC:2.7.10.1 2.7.11.1	sind04016(MAPK signaling pathway - plant);sind04075(Plant hormone signal transduction);sind04626(Plant-pathogen interaction)	A0A067JKG3.1 PF08263.10;LRRNT_2;	1120.63	158.331	-2.8228	6.64549e-05	0.00874599	down
TRINITY_DN16302_c0_g2	2012	PREDICTED: uncharacterized protein LOC100259944 [Vitis vinifera]	-	-	GO:0003674(molecular_function);GO:0005634(nucleus);GO:0008150(biological_process)	ENOG41123CA(Plant protein of unknown function (DUF946))	NA	NA	NA	NA(NA)	D7U375.1 PF06101.9;DUF946;	155.118	1823.22	3.55358	6.68491e-05	0.00874599	up
TRINITY_DN13685_c0_g1	993	23 kDa jasmonate-induced protein [Citrullus lanatus]	-	23 kDa jasmonate-induced protein OS=Hordeum vulgare PE=2 SV=1	-	ENOG410YYM0(jasmonate-induced protein)	NA	NA	NA	NA(NA)	-	11.6035	5399.58	8.85844	6.7202e-05	0.00874599	up
TRINITY_DN15550_c1_g3	1329	Protein Brevis radix-like 4 [Vitis vinifera]	At3g42800	Protein BIG GRAIN 1-like C OS=Arabidopsis thaliana GN=At3g42800 PE=2 SV=1	GO:0003674(molecular_function);GO:0005634(nucleus);GO:0009734(auxin-activated signaling pathway)	ENOG410YXHC(NA)	-	-	-	-	-	10.3142	116.599	3.51189	6.72659e-05	0.00874599	up
TRINITY_DN18547_c1_g3	344	hypothetical protein VITISV_002142 [Vitis vinifera]	-	-	-	ENOG4110NH9(NA)	-	-	-	-	-	4.49828	49.8205	3.45062	6.76433e-05	0.00874599	up
TRINITY_DN2509_c0_g2	473	-	Ntrk2	BDNF/NT-3 growth factors receptor OS=Mus musculus GN=Ntrk2 PE=1 SV=1	GO:0000166(nucleotide binding);GO:0001570(vasculogenesis);GO:0001764(neuron migration);GO:0004672(protein kinase activity);GO:0004709(MAP kinase kinase kinase activity);GO:0004713(protein tyrosine kinase activity);GO:0004714(transmembrane receptor protein tyrosine kinase activity);GO:0004888(transmembrane signaling receptor activity);GO:0005030(neurotrophin receptor activity);GO:0005515(protein b…	ENOG410YGKQ(neurotrophic tyrosine kinase, receptor, type)	-	-	-	-	A0A0G2K5X6.1 PF13855.4;LRR_8;	17.5503	0	-6.64853	6.77553e-05	0.00874599	down
TRINITY_DN9644_c0_g1	665	-	-	-	-	-	-	-	-	-	-	15.8241	172.788	3.4409	6.79225e-05	0.00874599	up
TRINITY_DN19511_c0_g1	678	glutathione-s-transferase (ISS) [Bathycoccus prasinos]	Gstm5	Glutathione S-transferase Mu 5 OS=Mus musculus GN=Gstm5 PE=1 SV=1	GO:0004364(glutathione transferase activity);GO:0005515(protein binding);GO:0005737(cytoplasm);GO:0005829(cytosol);GO:0006749(glutathione metabolic process);GO:0008152(metabolic process);GO:0016740(transferase activity);GO:0018916(nitrobenzene metabolic process);GO:0019899(enzyme binding);GO:0035686(sperm fibrous sheath);GO:0042178(xenobiotic catabolic process);GO:0042802(identical protein bindin…	ENOG4110YU0(Glutathione S-transferase, mu)	K00799	glutathione S-transferase	EC:2.5.1.18	gsl00480(Glutathione metabolism)	Q9Z1B2.3 PF00043.23;GST_C;	25.7625	1.96502	-3.7436	6.80328e-05	0.00874599	down
TRINITY_DN15150_c0_g5	1026	Auxin-responsive protein IAA14 [Vitis vinifera]	IAA14	Auxin-responsive protein IAA14 OS=Arabidopsis thaliana GN=IAA14 PE=1 SV=2	GO:0003700(DNA binding transcription factor activity);GO:0005515(protein binding);GO:0005634(nucleus);GO:0006351(transcription, DNA-templated);GO:0006355(regulation of transcription, DNA-templated);GO:0009733(response to auxin);GO:0009734(auxin-activated signaling pathway);GO:0010102(lateral root morphogenesis);GO:0016021(integral component of membrane);GO:0045892(negative regulation of transcrip…	ENOG410YEC3(Aux IAA proteins are short-lived transcriptional factors that function as repressors of early auxin response genes at low auxin concentrations. Repression is thought to result from the interaction with auxin response factors (ARFs), proteins that bind to the auxin-responsive promoter element (AuxRE). Formation of heterodimers with ARF proteins may alter their ability to modulate early…	K14484	auxin-responsive protein IAA	-	vvi04075(Plant hormone signal transduction)	M5XGE5.1 PF02309.14;AUX_IAA;	52.2898	783.588	3.90328	6.87709e-05	0.00876155	up
TRINITY_DN17765_c1_g2	1162	PREDICTED: TMV resistance protein N-like [Vitis vinifera]	SNC1	Protein SUPPRESSOR OF npr1-1, CONSTITUTIVE 1 OS=Arabidopsis thaliana GN=SNC1 PE=1 SV=4	GO:0005634(nucleus);GO:0006952(defense response);GO:0043531(ADP binding)	COG4886(leucine Rich Repeat)	NA	NA	NA	NA(NA)	-	11.1649	62.9245	2.47479	6.8875e-05	0.00876155	up
TRINITY_DN18937_c0_g1	543	-	-	-	-	-	-	-	-	-	-	29.9697	118.595	1.98641	7.27229e-05	0.00920286	up
TRINITY_DN18431_c0_g3	1575	PREDICTED: transcription factor bHLH137 [Vitis vinifera]	BHLH137	Transcription factor bHLH137 OS=Arabidopsis thaliana GN=BHLH137 PE=2 SV=1	GO:0003677(DNA binding);GO:0003700(DNA binding transcription factor activity);GO:0005515(protein binding);GO:0005634(nucleus);GO:0006351(transcription, DNA-templated);GO:0006355(regulation of transcription, DNA-templated);GO:0009739(response to gibberellin);GO:0046983(protein dimerization activity)	ENOG410YIH7(Transcription factor)	NA	NA	NA	NA(NA)	S8D1V7.1 PF00010.24;HLH;	216.669	20.1727	-3.42974	7.35307e-05	0.00925687	down
TRINITY_DN15318_c1_g6	875	unnamed protein product, partial [Vitis vinifera]	PIP2-1	Aquaporin PIP2-1 OS=Zea mays GN=PIP2-1 PE=1 SV=2	GO:0005773(vacuole);GO:0005887(integral component of plasma membrane);GO:0009506(plasmodesma);GO:0009992(cellular water homeostasis);GO:0015250(water channel activity);GO:0015254(glycerol channel activity);GO:0034220(ion transmembrane transport)	COG0580(Channel that permits osmotically driven movement of water in both directions. It is involved in the osmoregulation and in the maintenance of cell turgor during volume expansion in rapidly growing cells. It mediates rapid entry or exit of water in response to abrupt changes in osmolarity (By similarity))	NA	NA	NA	NA(NA)	A0A022RT93.1 PF00230.18;MIP;	177.723	24.5605	-2.85541	7.62542e-05	0.00949857	down
TRINITY_DN10485_c0_g2	666	-	-	-	-	-	-	-	-	-	-	20.9059	0.326009	-5.94035	7.65733e-05	0.00949857	down
TRINITY_DN12881_c1_g1	1140	PREDICTED: uncharacterized protein LOC100259232 [Vitis vinifera]	-	-	GO:0003674(molecular_function);GO:0005768(endosome);GO:0005794(Golgi apparatus);GO:0005802(trans-Golgi network);GO:0008150(biological_process);GO:0009507(chloroplast);GO:0016021(integral component of membrane)	ENOG410YFUQ(NA)	-	-	-	-	-	687.052	132.444	-2.37612	7.66235e-05	0.00949857	down
TRINITY_DN1749_c0_g1	1367	PREDICTED: factor of DNA methylation 5 isoform X2 [Vitis vinifera]	FDM1	Factor of DNA methylation 1 OS=Arabidopsis thaliana GN=FDM1 PE=1 SV=1	GO:0004526(ribonuclease P activity);GO:0005655(nucleolar ribonuclease P complex);GO:0090502(RNA phosphodiester bond hydrolysis, endonucleolytic)	-	-	-	-	-	F6HNX0.1 PF03469.12;XH;	729.056	80.375	-3.17906	7.98336e-05	0.00983772	down
TRINITY_DN13988_c0_g1	907	PREDICTED: probable leucine-rich repeat receptor-like protein kinase At1g35710 [Vitis vinifera]	MIK2	MDIS1-interacting receptor like kinase 2 OS=Arabidopsis thaliana GN=MIK2 PE=1 SV=3	GO:0004674(protein serine/threonine kinase activity);GO:0005515(protein binding);GO:0005524(ATP binding);GO:0005634(nucleus);GO:0005886(plasma membrane);GO:0006468(protein phosphorylation);GO:0009506(plasmodesma);GO:0009755(hormone-mediated signaling pathway);GO:0010183(pollen tube guidance);GO:0016020(membrane);GO:0016021(integral component of membrane);GO:0016301(kinase activity);GO:0090406(pol…	COG4886(leucine Rich Repeat)	NA	NA	NA	NA(NA)	F6H5Q7.1 PF00069.23;Pkinase;	2.12373	57.1742	4.77807	8.01691e-05	0.00983772	up
TRINITY_DN14660_c1_g1	2008	Bidirectional sugar transporter SWEET2a [Vitis vinifera]	SWEET2A	Bidirectional sugar transporter SWEET2a OS=Oryza sativa subsp. indica GN=SWEET2A PE=3 SV=2	GO:0008643(carbohydrate transport);GO:0016021(integral component of membrane);GO:0051119(sugar transmembrane transporter activity)	ENOG4111M4R(sugar transporter)	NA	NA	NA	NA(NA)	D7TJV0.1 PF03083.14;MtN3_slv;	675.621	3627.56	2.42431	8.13183e-05	0.00992859	up
TRINITY_DN17661_c0_g1	222	-	-	-	-	-	-	-	-	-	-	31.5901	0.358746	-6.54133	8.33925e-05	0.0101309	down
TRINITY_DN6274_c0_g1	414	predicted protein [Micromonas commoda]	Dbi	Acyl-CoA-binding protein OS=Mus musculus GN=Dbi PE=1 SV=2	GO:0000062(fatty-acyl-CoA binding);GO:0001662(behavioral fear response);GO:0001942(hair follicle development);GO:0005615(extracellular space);GO:0005634(nucleus);GO:0005737(cytoplasm);GO:0005739(mitochondrion);GO:0005783(endoplasmic reticulum);GO:0005794(Golgi apparatus);GO:0005886(plasma membrane);GO:0006641(triglyceride metabolic process);GO:0007611(learning or memory);GO:0008021(synaptic vesic…	COG4281(Acyl-CoA binding domain containing)	-	-	-	-	G3H5D5.1 PF00887.17;ACBP;	36.0945	4.59103	-2.99673	8.59086e-05	0.0103475	down
TRINITY_DN15560_c1_g2	666	-	-	-	-	-	-	-	-	-	-	51.2873	9.32062	-2.46814	8.65022e-05	0.0103475	down
TRINITY_DN3342_c0_g1	1477	PREDICTED: MADS-box protein isoform X1 [Vitis vinifera]	SOC1	MADS-box protein SOC1 OS=Arabidopsis thaliana GN=SOC1 PE=1 SV=1	GO:0005515(protein binding)	COG5068(Transcription factor)	NA	NA	NA	NA(NA)	F6I353.1 PF01486.15;K-box;	20.5507	388.655	4.23448	8.68778e-05	0.0103475	up
TRINITY_DN15716_c3_g1	1197	PREDICTED: uncharacterized protein LOC100267736 [Vitis vinifera]	-	-	-	ENOG410Z7FJ(NA)	-	-	-	-	-	372.68	3185.77	3.09493	8.7149e-05	0.0103475	up
TRINITY_DN13669_c0_g1	436	PREDICTED: uncharacterized protein LOC104882053 [Vitis vinifera]	-	-	-	ENOG410Z6P3(NA)	-	-	-	-	D7U724.1 PF14368.4;LTP_2;	67.9214	353.366	2.37492	8.73042e-05	0.0103475	up
TRINITY_DN15235_c0_g3	995	unnamed protein product, partial [Vitis vinifera]	-	-	-	ENOG4111DKA(organ-specific protein S2-like)	-	-	-	-	F6HQL2.1 PF10950.6;Organ_specific;	158.893	1.2565	-6.98462	8.77313e-05	0.0103476	down
TRINITY_DN14161_c0_g2	823	PREDICTED: universal stress protein PHOS32 [Vitis vinifera]	-	-	GO:0003676(nucleic acid binding);GO:0005634(nucleus);GO:0005737(cytoplasm);GO:0005886(plasma membrane);GO:0006950(response to stress);GO:0006979(response to oxidative stress);GO:0009408(response to heat);GO:0009409(response to cold);GO:0009506(plasmodesma);GO:0016787(hydrolase activity);GO:0034337(RNA folding);GO:0061077(chaperone-mediated protein folding)	COG0589(Universal stress protein)	-	-	-	-	D7SK62.1 PF00582.24;Usp;	551.731	153.434	-1.8449	9.04796e-05	0.0106202	down
TRINITY_DN16060_c0_g1	1686	PREDICTED: methionine gamma-lyase [Vitis vinifera]	MGL	Methionine gamma-lyase OS=Arabidopsis thaliana GN=MGL PE=1 SV=1	GO:0003824(catalytic activity);GO:0003962(cystathionine gamma-synthase activity);GO:0004123(cystathionine gamma-lyase activity);GO:0005737(cytoplasm);GO:0005829(cytosol);GO:0006520(cellular amino acid metabolic process);GO:0009970(cellular response to sulfate starvation);GO:0018826(methionine gamma-lyase activity);GO:0019343(cysteine biosynthetic process via cystathionine);GO:0019346(transsulfura…	COG0626(cystathionine)	K01761	methionine-gamma-lyase	EC:4.4.1.11	vvi00270(Cysteine and methionine metabolism);vvi00450(Selenocompound metabolism)	F6HU71.1 PF01053.18;Cys_Met_Meta_PP;	166.578	1251.4	2.9087	9.30308e-05	0.0108293	up
TRINITY_DN9814_c0_g3	495	-	-	-	-	-	-	-	-	-	-	14.6284	0	-6.39212	9.31521e-05	0.0108293	down
TRINITY_DN8736_c0_g1	516	-	Cxcl14	C-X-C motif chemokine 14 OS=Mus musculus GN=Cxcl14 PE=2 SV=2	GO:0005125(cytokine activity);GO:0005576(extracellular region);GO:0005615(extracellular space);GO:0005794(Golgi apparatus);GO:0006955(immune response);GO:0007267(cell-cell signaling);GO:0008009(chemokine activity);GO:0045662(negative regulation of myoblast differentiation);GO:0048839(inner ear development);GO:2000503(positive regulation of natural killer cell chemotaxis)	ENOG4111XWS(Chemokine (C-X-C motif) ligand 14)	-	-	-	-	S9X0Z6.1 PF00048.18;IL8;	19.3913	0.326009	-5.83425	9.41137e-05	0.010889	down
TRINITY_DN17126_c1_g4	726	PREDICTED: acid phosphatase 1-like [Vitis vinifera]	VSP25	Stem 31 kDa glycoprotein (Fragment) OS=Glycine max GN=VSP25 PE=2 SV=2	GO:0003993(acid phosphatase activity);GO:0009507(chloroplast)	ENOG4111X3R(Acid phosphatase)	K20728	vegetative storage protein 2	-	thj04016(MAPK signaling pathway - plant)	F6HY79.1 PF03767.12;Acid_phosphat_B;	12.0697	204.841	4.07901	9.49831e-05	0.0109375	up
TRINITY_DN3222_c0_g1	1502	PREDICTED: probable sugar phosphate/phosphate translocator At4g32390 [Vitis vinifera]	At4g32390	Probable sugar phosphate/phosphate translocator At4g32390 OS=Arabidopsis thaliana GN=At4g32390 PE=3 SV=1	GO:0005768(endosome);GO:0005794(Golgi apparatus);GO:0005802(trans-Golgi network);GO:0005886(plasma membrane);GO:0008514(organic anion transmembrane transporter activity);GO:0008643(carbohydrate transport);GO:0016021(integral component of membrane)	ENOG410XP1S(solute carrier family 35 member)	NA	NA	NA	NA(NA)	F6H314.1 PF03151.14;TPT;	494.061	2079.01	2.07241	9.75757e-05	0.011183	up
TRINITY_DN16224_c1_g3	728	PREDICTED: G patch domain and ankyrin repeat-containing protein 1 [Vitis vinifera]	-	-	GO:0003676(nucleic acid binding);GO:0005622(intracellular);GO:0005634(nucleus);GO:0008150(biological_process)	ENOG4112CJU(G-patch domain)	-	-	-	-	-	284.872	984.776	1.78872	9.96927e-05	0.011372	up
TRINITY_DN16577_c0_g3	3087	unnamed protein product, partial [Vitis vinifera]	gatY	D-tagatose-1,6-bisphosphate aldolase subunit GatY OS=Salmonella paratyphi B (strain ATCC BAA-1250 / SPB7) GN=gatY PE=3 SV=1	GO:0003674(molecular_function);GO:0005575(cellular_component);GO:0008150(biological_process)	COG0191(Aldolase);COG2084(Dehydrogenase);COG3395(type III effector, Hrp-dependent)	K00020	3-hydroxyisobutyrate dehydrogenase	EC:1.1.1.31	vcn00280(Valine, leucine and isoleucine degradation)	F6GSN7.1 PF01116.18;F_bP_aldolase;	170.765	1071.52	2.64827	0.000101254	0.0114961	up
TRINITY_DN14700_c2_g1	804	PREDICTED: malonyl-CoA decarboxylase, mitochondrial [Vitis vinifera]	MLYCD	Malonyl-CoA decarboxylase, mitochondrial OS=Anser anser anser GN=MLYCD PE=1 SV=2	GO:0005777(peroxisome);GO:0006633(fatty acid biosynthetic process);GO:0050080(malonyl-CoA decarboxylase activity)	COG1593(trap dicarboxylate transporter dctm subunit)	K01578	malonyl-CoA decarboxylase	EC:4.1.1.9	vvi00640(Propanoate metabolism);vvi00410(beta-Alanine metabolism);vvi04146(Peroxisome)	E0CVN3.1 PF05292.9;MCD;	216.419	69.4523	-1.63687	0.000103983	0.011751	down
TRINITY_DN2287_c0_g1	435	unnamed protein product, partial [Vitis vinifera]	-	-	-	ENOG4111C1X(NA)	-	-	-	-	-	64.5474	2.7973	-4.52041	0.000104555	0.011761	down
TRINITY_DN5465_c0_g1	439	-	PLP1	Myelin proteolipid protein OS=Bos taurus GN=PLP1 PE=1 SV=3	GO:0005886(plasma membrane);GO:0006954(inflammatory response);GO:0008366(axon ensheathment);GO:0010628(positive regulation of gene expression);GO:0014002(astrocyte development);GO:0016021(integral component of membrane);GO:0021762(substantia nigra development);GO:0022010(central nervous system myelination);GO:0042552(myelination);GO:0042759(long-chain fatty acid biosynthetic process);GO:0043209(m…	ENOG4110EPW(long-chain fatty acid biosynthetic process)	-	-	-	-	P60203.2 PF01275.17;Myelin_PLP;	14.9017	0	-6.41887	0.000105116	0.0117696	down
TRINITY_DN13577_c0_g9	912	NADH dehydrogenase subunit 1 (mitochondrion) [Prasinoderma coloniale]	Mtnd1	NADH-ubiquinone oxidoreductase chain 1 OS=Mus musculus GN=Mtnd1 PE=1 SV=3	GO:0003954(NADH dehydrogenase activity);GO:0005739(mitochondrion);GO:0005743(mitochondrial inner membrane);GO:0005747(mitochondrial respiratory chain complex I);GO:0008137(NADH dehydrogenase (ubiquinone) activity);GO:0016020(membrane);GO:0016021(integral component of membrane);GO:0016491(oxidoreductase activity);GO:0030425(dendrite);GO:0031966(mitochondrial membrane);GO:0033194(response to hydrop…	COG1005(NDH-1 shuttles electrons from NADH, via FMN and iron- sulfur (Fe-S) centers, to quinones in the respiratory chain. The immediate electron acceptor for the enzyme in this species is believed to be ubiquinone. Couples the redox reaction to proton translocation (for every two electrons transferred, four hydrogen ions are translocated across the cytoplasmic membrane), and thus conserves the r…	K03878	NADH-ubiquinone oxidoreductase chain 1	EC:1.6.5.3	ccp00190(Oxidative phosphorylation)	Q8HID1.1 PF00146.19;NADHdh;	466.252	100.515	-2.21691	0.000110641	0.0123028	down
TRINITY_DN13337_c1_g2	502	-	Ttyh1	Protein tweety homolog 1 OS=Mus musculus GN=Ttyh1 PE=1 SV=1	GO:0000278(mitotic cell cycle);GO:0005229(intracellular calcium activated chloride channel activity);GO:0005254(chloride channel activity);GO:0005509(calcium ion binding);GO:0005886(plasma membrane);GO:0006811(ion transport);GO:0006821(chloride transport);GO:0007155(cell adhesion);GO:0016020(membrane);GO:0016021(integral component of membrane);GO:0030424(axon);GO:0030868(smooth endoplasmic reticu…	ENOG410ZNTN(chloride channel activity)	-	-	-	-	B4F773.1 PF04906.11;Tweety;	14.3643	0	-6.36286	0.000110891	0.0123028	down
TRINITY_DN19181_c1_g1	2636	unnamed protein product, partial [Vitis vinifera]	-	-	-	-	-	-	-	-	-	388.753	46.4348	-3.06225	0.00011181	0.0123087	down
TRINITY_DN18236_c0_g1	654	RING-H2 finger protein ATL70 [Vitis vinifera]	ATL71	Putative RING-H2 finger protein ATL71 OS=Arabidopsis thaliana GN=ATL71 PE=3 SV=1	GO:0043161(proteasome-mediated ubiquitin-dependent protein catabolic process);GO:0061630(ubiquitin protein ligase activity)	ENOG41121N2(zinc ion binding)	NA	NA	NA	NA(NA)	A0A022PQY2.1 PF13639.4;zf-RING_2;	0.967764	27.2991	4.78021	0.000112138	0.0123087	up
TRINITY_DN13748_c0_g1	1045	PREDICTED: uncharacterized protein LOC100268021 [Vitis vinifera]	bioC	Malonyl-[acyl-carrier protein] O-methyltransferase OS=Marinomonas sp. (strain MWYL1) GN=bioC PE=3 SV=1	GO:0005737(cytoplasm);GO:0008757(S-adenosylmethionine-dependent methyltransferase activity);GO:0032259(methylation)	ENOG410Y3VV(methyltransferase, type 11)	-	-	-	-	D7TB90.1 PF08241.10;Methyltransf_11;	171.096	784.579	2.1968	0.000112599	0.0123087	up
TRINITY_DN9657_c0_g1	1203	PREDICTED: oxygen-evolving enhancer protein 1, chloroplastic [Vitis vinifera]	PSBO	Oxygen-evolving enhancer protein 1, chloroplastic OS=Nicotiana tabacum GN=PSBO PE=2 SV=1	GO:0005509(calcium ion binding);GO:0005515(protein binding);GO:0008266(poly(U) RNA binding);GO:0009507(chloroplast);GO:0009534(chloroplast thylakoid);GO:0009535(chloroplast thylakoid membrane);GO:0009543(chloroplast thylakoid lumen);GO:0009570(chloroplast stroma);GO:0009579(thylakoid);GO:0009654(photosystem II oxygen evolving complex);GO:0010205(photoinhibition);GO:0010207(photosystem II assembly…	ENOG410XP4G(photosystem II manganese-stabilizing)	K02716	photosystem II oxygen-evolving enhancer protein 1	-	vvi00195(Photosynthesis)	A0A0B0NFV8.1 PF01716.16;MSP;	907.394	112.445	-3.0119	0.000113323	0.0123087	down
TRINITY_DN17579_c0_g3	329	-	-	-	-	-	-	-	-	-	-	100.329	0.326009	-8.20605	0.000113477	0.0123087	down
TRINITY_DN17944_c0_g3	1283	PREDICTED: vacuolar amino acid transporter 1 [Vitis vinifera]	slc32a1	Vesicular inhibitory amino acid transporter OS=Xenopus laevis GN=slc32a1 PE=2 SV=1	GO:0003333(amino acid transmembrane transport);GO:0015171(amino acid transmembrane transporter activity)	COG0814(amino acid transport)	NA	NA	NA	NA(NA)	D7SXB3.1 PF01490.16;Aa_trans;	64.0699	497.003	2.95602	0.000114734	0.0123897	up
TRINITY_DN14311_c0_g4	728	hypothetical protein CK203_105440 [Vitis vinifera]	-	-	-	-	-	-	-	-	-	127.913	3.05201	-5.38268	0.000115814	0.012451	down
TRINITY_DN17034_c4_g2	1549	PREDICTED: dihydrofolate reductase [Vitis vinifera]	dfr1	Dihydrofolate reductase OS=Schizosaccharomyces pombe (strain 972 / ATCC 24843) GN=dfr1 PE=2 SV=2	GO:0004146(dihydrofolate reductase activity);GO:0009507(chloroplast)	ENOG4111JYH(ovarian cancer-associated gene 2 protein)	K02183	calmodulin	-	mus04016(MAPK signaling pathway - plant);mus04070(Phosphatidylinositol signaling system);mus04626(Plant-pathogen interaction)	B9HDR4.2 PF03959.11;FSH1;	221.339	1424.53	2.68558	0.000117004	0.0124891	up
TRINITY_DN12284_c0_g1	1641	PREDICTED: trihelix transcription factor GT-1 [Vitis vinifera]	GT-1	Trihelix transcription factor GT-1 OS=Arabidopsis thaliana GN=GT-1 PE=1 SV=1	GO:0000981(RNA polymerase II transcription factor activity, sequence-specific DNA binding);GO:0003677(DNA binding);GO:0003700(DNA binding transcription factor activity);GO:0005515(protein binding);GO:0005634(nucleus);GO:0006351(transcription, DNA-templated);GO:0006355(regulation of transcription, DNA-templated);GO:0042802(identical protein binding);GO:0043565(sequence-specific DNA binding)	ENOG410YYXY(Transcription factor)	-	-	-	-	D7SH98.1 PF13837.4;Myb_DNA-bind_4;	96.6623	20.3475	-2.24842	0.000117196	0.0124891	down
TRINITY_DN15807_c3_g1	438	-	-	-	-	-	-	-	-	-	-	984.33	310.638	-1.66286	0.00011808	0.0125283	down
TRINITY_DN18821_c0_g1	1753	(3S,6E)-nerolidol synthase 1-like [Vitis vinifera]	-	(3S,6E)-nerolidol synthase 1 OS=Fragaria ananassa PE=1 SV=1	GO:0000287(magnesium ion binding);GO:0008152(metabolic process);GO:0009507(chloroplast);GO:0010333(terpene synthase activity);GO:0016114(terpenoid biosynthetic process);GO:0034007(S-linalool synthase activity);GO:0043693(monoterpene biosynthetic process)	ENOG410YDA6(synthase)	K14175	(3S,6E)-nerolidol synthase	EC:4.2.3.48	vvi00909(Sesquiterpenoid and triterpenoid biosynthesis)	F6H870.1 PF03936.14;Terpene_synth_C;	68.0394	2583.52	5.24437	0.000121928	0.0128803	up
TRINITY_DN12720_c0_g1	1765	PREDICTED: uncharacterized protein LOC100264152 isoform X2 [Vitis vinifera]	-	-	GO:0004674(protein serine/threonine kinase activity);GO:0005829(cytosol);GO:0006468(protein phosphorylation);GO:0035556(intracellular signal transduction)	ENOG410YAU9(NA)	-	-	-	-	F6H223.1 PF14215.4;bHLH-MYC_N;	449.357	103.585	-2.11509	0.000129941	0.0136674	down
TRINITY_DN16770_c1_g1	787	-	-	-	-	-	-	-	-	-	-	45.6159	210.571	2.21314	0.000130941	0.0137132	up
TRINITY_DN15507_c1_g9	279	-	-	-	-	-	-	-	-	-	-	15.0229	0	-6.42618	0.00013175	0.0137387	down
TRINITY_DN8580_c0_g2	474	-	Mtnd4	NADH-ubiquinone oxidoreductase chain 4 OS=Rattus norvegicus GN=Mtnd4 PE=3 SV=3	GO:0001666(response to hypoxia);GO:0001701(in utero embryonic development);GO:0003674(molecular_function);GO:0003954(NADH dehydrogenase activity);GO:0005575(cellular_component);GO:0005739(mitochondrion);GO:0005747(mitochondrial respiratory chain complex I);GO:0006120(mitochondrial electron transport, NADH to ubiquinone);GO:0007568(aging);GO:0008137(NADH dehydrogenase (ubiquinone) activity);GO:000…	COG1008(subunit m)	-	-	-	-	Q8HIC6.1 PF01059.15;Oxidored_q5_N;	14.5162	0	-6.38196	0.000132349	0.0137423	down
TRINITY_DN17763_c1_g1	2516	PREDICTED: L-type lectin-domain containing receptor kinase S.4 isoform X1 [Vitis vinifera]	LECRKS4	L-type lectin-domain containing receptor kinase S.4 OS=Arabidopsis thaliana GN=LECRKS4 PE=2 SV=1	GO:0002229(defense response to oomycetes);GO:0004674(protein serine/threonine kinase activity);GO:0005524(ATP binding);GO:0005886(plasma membrane);GO:0006468(protein phosphorylation);GO:0016021(integral component of membrane);GO:0016301(kinase activity);GO:0030246(carbohydrate binding);GO:0042742(defense response to bacterium)	COG0515(Serine Threonine protein kinase)	NA	NA	NA	NA(NA)	F6HL80.1 PF07714.15;Pkinase_Tyr;	13.127	112.534	3.08845	0.000133444	0.013797	up
TRINITY_DN15181_c0_g1	829	PREDICTED: protein LURP-one-related 4 isoform X2 [Vitis vinifera]	At1g63410	Protein LURP-one-related 4 OS=Arabidopsis thaliana GN=At1g63410 PE=3 SV=1	GO:0006952(defense response)	ENOG410YJE2(LURP-one-related)	K03239	translation initiation factor eIF-2B subunit alpha	-	rcu03013(RNA transport)	F6HUE0.1 PF04525.10;LOR;	24.9467	215.321	3.10934	0.0001365	0.0140532	up
TRINITY_DN13510_c0_g1	1429	PREDICTED: uncharacterized protein LOC100254834 [Vitis vinifera]	-	-	-	ENOG410YKFM(expressed protein)	-	-	-	-	B9SKM5.1 PF14559.4;TPR_19;	132.02	1083.75	3.03664	0.00013985	0.0143168	up
TRINITY_DN17135_c1_g1	1349	uncharacterized protein LOC111277877 [Durio zibethinus]	-	-	-	ENOG410YWIB(Cyclic nucleotide-binding domain containing protein)	-	-	-	-	A0A061F0Z3.1 PF04970.11;LRAT;	86.4659	1083.18	3.6463	0.000140239	0.0143168	up
TRINITY_DN12214_c0_g1	1399	PREDICTED: 1-aminocyclopropane-1-carboxylate oxidase homolog 1 [Vitis vinifera]	At1g06620	1-aminocyclopropane-1-carboxylate oxidase homolog 1 OS=Arabidopsis thaliana GN=At1g06620 PE=2 SV=1	GO:0051213(dioxygenase activity)	COG3491(2OGFe(II) oxygenase)	K13229	2,4-dihydroxy-1,4-benzoxazin-3-one-glucoside dioxygenase	EC:1.14.11.59	zma00402(Benzoxazinoid biosynthesis)	F6H4Y6.1 PF14226.4;DIOX_N;	281.748	3525.3	3.64494	0.000142898	0.0145271	up
TRINITY_DN980_c0_g1	823	hypothetical protein VOLCADRAFT_82034 [Volvox carteri f. nagariensis]	YPEL3	Protein yippee-like 3 OS=Bos taurus GN=YPEL3 PE=3 SV=2	GO:2000774(positive regulation of cellular senescence)	ENOG4111VJ1(Yippee-like)	-	-	-	-	H2R730.1 PF03226.12;Yippee-Mis18;	46.9007	6.34305	-2.91235	0.000144845	0.0146638	down
TRINITY_DN11594_c0_g1	810	NDR1/HIN1-like protein 26 [Vitis vinifera]	NHL12	NDR1/HIN1-like protein 12 OS=Arabidopsis thaliana GN=NHL12 PE=2 SV=1	GO:0006952(defense response);GO:0009506(plasmodesma);GO:0046658(anchored component of plasma membrane)	ENOG410YFTC(Late embryogenesis abundant protein)	-	-	-	-	F6H772.1 PF03168.11;LEA_2;	143.393	19.8493	-2.85458	0.000145518	0.0146707	down
TRINITY_DN18393_c0_g5	225	PREDICTED: linoleate 13S-lipoxygenase 2-1, chloroplastic [Vitis vinifera]	LOX2.1	Linoleate 13S-lipoxygenase 2-1, chloroplastic OS=Solanum tuberosum GN=LOX2.1 PE=1 SV=1	GO:0016165(linoleate 13S-lipoxygenase activity)	ENOG410YN4N(Plant lipoxygenase may be involved in a number of diverse aspects of plant physiology including growth and development, pest resistance, and senescence or responses to wounding (By similarity))	K00454	lipoxygenase	EC:1.13.11.12	vvi00591(Linoleic acid metabolism);vvi00592(alpha-Linolenic acid metabolism)	F6HB91.1 PF01477.21;PLAT;	0.282243	28.7139	6.29319	0.000148345	0.014894	up
TRINITY_DN15855_c2_g1	836	-	-	-	-	-	-	-	-	-	-	70.7897	16.3919	-2.11839	0.000155016	0.0154997	down
TRINITY_DN13331_c0_g1	1223	PREDICTED: inositol monophosphatase 3 [Vitis vinifera]	IMP3	Inositol monophosphatase 3 OS=Solanum lycopersicum GN=IMP3 PE=1 SV=1	GO:0000287(magnesium ion binding);GO:0005737(cytoplasm);GO:0006020(inositol metabolic process);GO:0007165(signal transduction);GO:0008934(inositol monophosphate 1-phosphatase activity);GO:0046855(inositol phosphate dephosphorylation)	COG0483(inositol monophosphatase)	K10047	inositol-phosphate phosphatase / L-galactose 1-phosphate phosphatase	EC:3.1.3.25 3.1.3.93	vvi00053(Ascorbate and aldarate metabolism);vvi00562(Inositol phosphate metabolism);vvi04070(Phosphatidylinositol signaling system)	E0CNP0.1 PF00459.23;Inositol_P;	234.819	1964.02	3.06359	0.000159104	0.0156988	up
TRINITY_DN20059_c0_g1	603	hypothetical protein VITISV_040756 [Vitis vinifera]	-	-	-	ENOG410XTAA(lysine (K)-specific demethylase)	NA	NA	NA	NA(NA)	F6H781.1 PF08879.8;WRC;	3.43204	32.5945	3.26419	0.000159138	0.0156988	up
TRINITY_DN18809_c0_g4	614	unnamed protein product, partial [Vitis vinifera]	MEBL	Membrane protein of ER body-like protein OS=Arabidopsis thaliana GN=MEBL PE=2 SV=1	GO:0005381(iron ion transmembrane transporter activity);GO:0005384(manganese ion transmembrane transporter activity);GO:0005783(endoplasmic reticulum);GO:0006880(intracellular sequestering of iron ion);GO:0010168(ER body);GO:0016020(membrane);GO:0030026(cellular manganese ion homeostasis);GO:0071281(cellular response to iron ion);GO:0071421(manganese ion transmembrane transport)	ENOG41129ND(VIT family)	-	-	-	-	-	0	25.9507	7.10915	0.000159555	0.0156988	up
TRINITY_DN18726_c0_g2	420	PREDICTED: stilbene synthase 1 [Vitis vinifera]	GSVIVT00005194001	Stilbene synthase 4 OS=Vitis vinifera GN=GSVIVT00005194001 PE=3 SV=1	GO:0009715(chalcone biosynthetic process);GO:0016210(naringenin-chalcone synthase activity);GO:0034081(polyketide synthase complex);GO:1901696(cannabinoid biosynthetic process)	COG3424(synthase)	K00660	chalcone synthase	EC:2.3.1.74	vvi00941(Flavonoid biosynthesis);vvi04712(Circadian rhythm - plant)	F6HP29.1 PF00195.17;Chal_sti_synt_N;	0.685521	102.023	7.23399	0.000159592	0.0156988	up
TRINITY_DN9081_c0_g1	606	PREDICTED: class I heat shock protein [Vitis vinifera]	-	17.6 kDa class I heat shock protein OS=Solanum peruvianum PE=2 SV=1	GO:0009408(response to heat)	COG0071(response to heat)	K13993	HSP20 family protein	-	vvi04141(Protein processing in endoplasmic reticulum)	F6GUW1.1 PF00011.19;HSP20;	10147.7	2272.32	-2.15888	0.000160845	0.0157495	down
TRINITY_DN9881_c0_g2	471	-	Slc38a3	Sodium-coupled neutral amino acid transporter 3 OS=Mus musculus GN=Slc38a3 PE=1 SV=1	GO:0003333(amino acid transmembrane transport);GO:0005290(L-histidine transmembrane transporter activity);GO:0005886(plasma membrane);GO:0005887(integral component of plasma membrane);GO:0006811(ion transport);GO:0006814(sodium ion transport);GO:0006865(amino acid transport);GO:0006867(asparagine transport);GO:0006868(glutamine transport);GO:0015171(amino acid transmembrane transporter activity);…	COG0814(amino acid transport)	-	-	-	-	G1R5K7.1 PF01490.16;Aa_trans;	14.4496	0	-6.36899	0.000162902	0.0157495	down
TRINITY_DN16571_c2_g3	1957	2-oxoglutarate-dependent dioxygenase DAO [Vitis vinifera]	DAO	2-oxoglutarate-dependent dioxygenase DAO OS=Oryza sativa subsp. indica GN=DAO PE=3 SV=1	GO:0009852(auxin catabolic process);GO:0051213(dioxygenase activity)	COG3491(2OGFe(II) oxygenase)	K04125	gibberellin 2-oxidase	EC:1.14.11.13	zma00904(Diterpenoid biosynthesis)	F6I0A4.1 PF14226.4;DIOX_N;	70.8189	1251.73	4.14497	0.000163717	0.0157495	up
TRINITY_DN6398_c0_g1	372	-	-	-	-	-	-	-	-	-	-	0	21.457	6.8352	0.00016381	0.0157495	up
TRINITY_DN13781_c1_g2	935	unnamed protein product, partial [Vitis vinifera]	ERF5	Ethylene-responsive transcription factor 5 OS=Nicotiana tabacum GN=ERF5 PE=2 SV=1	GO:0003677(DNA binding);GO:0003700(DNA binding transcription factor activity);GO:0005622(intracellular);GO:0005634(nucleus);GO:0006351(transcription, DNA-templated);GO:0006355(regulation of transcription, DNA-templated);GO:0006952(defense response);GO:0009409(response to cold);GO:0009873(ethylene-activated signaling pathway);GO:0010200(response to chitin);GO:0043565(sequence-specific DNA binding)…	ENOG410YIK7(Transcription factor)	NA	NA	NA	NA(NA)	W9RPJ4.1 PF00847.18;AP2;	3898.81	204.609	-4.2519	0.000164292	0.0157495	down
TRINITY_DN11787_c0_g1	815	PREDICTED: uncharacterized protein LOC100257277 [Vitis vinifera]	-	-	GO:0003674(molecular_function);GO:0005634(nucleus);GO:0008150(biological_process)	ENOG410YSMZ(NA)	-	-	-	-	-	994.414	233.596	-2.08965	0.000164548	0.0157495	down
TRINITY_DN14824_c2_g3	1024	PREDICTED: nudix hydrolase 18, mitochondrial [Vitis vinifera]	NUDT17	Nudix hydrolase 17, mitochondrial OS=Arabidopsis thaliana GN=NUDT17 PE=2 SV=1	GO:0005634(nucleus);GO:0005737(cytoplasm);GO:0005739(mitochondrion);GO:0016787(hydrolase activity);GO:0016818(hydrolase activity, acting on acid anhydrides, in phosphorus-containing anhydrides);GO:0046872(metal ion binding)	COG0494(Nudix hydrolase)	NA	NA	NA	NA(NA)	D7SJE0.1 PF00293.26;NUDIX;	2009.27	268.902	-2.90191	0.000164645	0.0157495	down
TRINITY_DN17550_c1_g7	262	-	-	-	-	-	-	-	-	-	-	15.4844	81.4945	2.39693	0.000165499	0.0157691	up
TRINITY_DN14151_c2_g3	1858	Protein RETICULATA-related 4, chloroplastic [Vitis vinifera]	RER4	Protein RETICULATA-RELATED 4, chloroplastic OS=Arabidopsis thaliana GN=RER4 PE=2 SV=1	GO:0003674(molecular_function);GO:0005739(mitochondrion);GO:0007275(multicellular organism development);GO:0009507(chloroplast);GO:0009536(plastid);GO:0009706(chloroplast inner membrane);GO:0009941(chloroplast envelope);GO:0016021(integral component of membrane)	ENOG410YJYE(Domain of unknown function (DUF3411))	NA	NA	NA	NA(NA)	-	3.01064	76.2193	4.61735	0.000166772	0.0158284	up
TRINITY_DN16421_c0_g2	696	F-box/kelch-repeat protein SKIP20 [Vitis vinifera]	-	-	-	ENOG4110X8D(Kelch repeat-containing F-box family protein)	-	-	-	-	-	249.839	37.4228	-2.73655	0.00016997	0.0160236	down
TRINITY_DN13891_c0_g1	2343	PREDICTED: long-chain-alcohol oxidase FAO2 [Vitis vinifera]	FAO2	Long-chain-alcohol oxidase FAO2 OS=Lotus japonicus GN=FAO2 PE=2 SV=1	GO:0046577(long-chain-alcohol oxidase activity)	COG2303(oxidoreductase)	NA	NA	NA	NA(NA)	F6HZM3.1 PF00732.17;GMC_oxred_N;	1162.8	88.2985	-3.71891	0.000170437	0.0160236	down
TRINITY_DN17311_c0_g6	474	-	-	-	-	-	-	-	-	-	-	17.913	168.533	3.24247	0.000171005	0.0160236	up
TRINITY_DN16932_c1_g1	861	-	CLEC4E	C-type lectin domain family 4 member E OS=Homo sapiens GN=CLEC4E PE=1 SV=1	GO:0002223(stimulatory C-type lectin receptor signaling pathway);GO:0002292(T cell differentiation involved in immune response);GO:0005886(plasma membrane);GO:0016021(integral component of membrane);GO:0030246(carbohydrate binding);GO:0038094(Fc-gamma receptor signaling pathway);GO:0042742(defense response to bacterium);GO:0045087(innate immune response);GO:0050715(positive regulation of cytokine…	ENOG410YTFW(C-type lectin domain family 4 member E)	-	-	-	-	H2Q5D5.1 PF00059.19;Lectin_C;	46.2649	3.42377	-3.7935	0.000171467	0.0160236	down
TRINITY_DN17424_c0_g5	961	UDP-glucose flavonoid 3-O-glucosyltransferase 6 [Vitis vinifera]	UGT71E1	UDP-glycosyltransferase 71E1 OS=Stevia rebaudiana GN=UGT71E1 PE=2 SV=1	GO:0009813(flavonoid biosynthetic process);GO:0043231(intracellular membrane-bounded organelle);GO:0052696(flavonoid glucuronidation);GO:0080043(quercetin 3-O-glucosyltransferase activity);GO:0080044(quercetin 7-O-glucosyltransferase activity)	COG1819(Transferase)	NA	NA	NA	NA(NA)	A0A0A0L341.1 PF00201.16;UDPGT;	247.202	19.1443	-3.67961	0.000175523	0.0163397	down
TRINITY_DN13282_c1_g9	427	-	-	-	-	-	-	-	-	-	-	33.2949	2.05426	-4.06807	0.000178748	0.0165382	down
TRINITY_DN14234_c0_g1	1152	PREDICTED: uncharacterized protein LOC100854071 [Vitis vinifera]	-	-	-	-	-	-	-	-	-	674.832	77.818	-3.11397	0.000179015	0.0165382	down
TRINITY_DN19001_c0_g1	299	unnamed protein product, partial [Vitis vinifera]	-	-	GO:0003674(molecular_function);GO:0005634(nucleus);GO:0005737(cytoplasm);GO:0005886(plasma membrane);GO:0009506(plasmodesma);GO:0010118(stomatal movement)	ENOG410XNXX(Protein of unknown function (DUF810))	-	-	-	-	-	13.4592	0	-6.26822	0.000187348	0.0171421	down
TRINITY_DN19621_c0_g1	1213	PREDICTED: GDSL esterase/lipase At1g74460 [Vitis vinifera]	At1g74460	GDSL esterase/lipase At1g74460 OS=Arabidopsis thaliana GN=At1g74460 PE=2 SV=1	GO:0005576(extracellular region);GO:0016042(lipid catabolic process);GO:0016788(hydrolase activity, acting on ester bonds);GO:0052689(carboxylic ester hydrolase activity)	COG3240(GDSL esterase lipase)	K21026	acetylajmaline esterase	EC:3.1.1.80	bdi00901(Indole alkaloid biosynthesis)	D7SIA6.1 PF00657.20;Lipase_GDSL;	90.4578	2.96277	-4.91479	0.000187412	0.0171421	down
TRINITY_DN17995_c1_g2	600	PREDICTED: anthocyanidin 3-O-glucosyltransferase 2 [Vitis vinifera]	GT6	UDP-glucose flavonoid 3-O-glucosyltransferase 6 OS=Fragaria ananassa GN=GT6 PE=1 SV=1	GO:0009813(flavonoid biosynthetic process);GO:0043231(intracellular membrane-bounded organelle);GO:0052696(flavonoid glucuronidation);GO:0080043(quercetin 3-O-glucosyltransferase activity);GO:0080044(quercetin 7-O-glucosyltransferase activity)	COG1819(Transferase)	NA	NA	NA	NA(NA)	A0A059DCT4.1 PF00201.16;UDPGT;	67.9106	2.62601	-4.70744	0.000188189	0.0171421	down
TRINITY_DN14027_c4_g2	1435	PREDICTED: protein S-acyltransferase 11 isoform X1 [Vitis vinifera]	PAT11	Protein S-acyltransferase 11 OS=Arabidopsis thaliana GN=PAT11 PE=2 SV=1	GO:0005774(vacuolar membrane);GO:0005886(plasma membrane);GO:0016021(integral component of membrane);GO:0018230(peptidyl-L-cysteine S-palmitoylation);GO:0019706(protein-cysteine S-palmitoyltransferase activity)	COG5273(Zinc finger, DHHC-type containing)	NA	NA	NA	NA(NA)	D7TAC1.1 PF01529.18;zf-DHHC;	360.695	983.641	1.4469	0.000188374	0.0171421	up
TRINITY_DN16984_c1_g5	1192	CONSTANS-like protein 14b [Vitis vinifera]	COL15	Zinc finger protein CONSTANS-LIKE 15 OS=Arabidopsis thaliana GN=COL15 PE=2 SV=1	GO:0003700(DNA binding transcription factor activity);GO:0005515(protein binding);GO:0005634(nucleus);GO:0006355(regulation of transcription, DNA-templated);GO:0008270(zinc ion binding)	ENOG410Y966(Zinc finger protein)	-	-	-	-	F6I1P2.1 PF06203.12;CCT;	155.089	1117.23	2.84822	0.00019097	0.0172701	up
TRINITY_DN18101_c1_g4	416	-	-	-	-	-	-	-	-	-	-	19.368	241.624	3.63575	0.000191203	0.0172701	up
TRINITY_DN9694_c0_g2	1490	-	-	-	-	-	-	-	-	-	-	71.696	5.83678	-3.64402	0.000196131	0.0176181	down
TRINITY_DN9005_c0_g1	1675	-	Itm2b	Integral membrane protein 2B OS=Mus musculus GN=Itm2b PE=1 SV=1	GO:0001540(amyloid-beta binding);GO:0005515(protein binding);GO:0005524(ATP binding);GO:0005576(extracellular region);GO:0005615(extracellular space);GO:0005768(endosome);GO:0005794(Golgi apparatus);GO:0005886(plasma membrane);GO:0007399(nervous system development);GO:0016020(membrane);GO:0016021(integral component of membrane);GO:0030660(Golgi-associated vesicle membrane);GO:0031301(integral com…	ENOG410XRNN(integral membrane protein)	-	-	-	-	F1N026.1 PF04089.12;BRICHOS;	100.824	23.2574	-2.12454	0.000196506	0.0176181	down
TRINITY_DN15870_c0_g1	969	PREDICTED: probable methyltransferase At1g27930 [Vitis vinifera]	At1g27930	Probable methyltransferase At1g27930 OS=Arabidopsis thaliana GN=At1g27930 PE=1 SV=1	GO:0000502(proteasome complex);GO:0005739(mitochondrion);GO:0005768(endosome);GO:0005794(Golgi apparatus);GO:0005802(trans-Golgi network);GO:0008168(methyltransferase activity);GO:0016021(integral component of membrane);GO:0032259(methylation);GO:0045492(xylan biosynthetic process)	ENOG410YA8E(Pfam:DUF579)	NA	NA	NA	NA(NA)	F6H3X5.1 PF04669.11;Polysacc_synt_4;	55.9685	341.498	2.60922	0.000201424	0.0179101	up
TRINITY_DN14237_c4_g2	1142	Adenine phosphoribosyltransferase 5 [Vitis vinifera]	APT5	Adenine phosphoribosyltransferase 5 OS=Arabidopsis thaliana GN=APT5 PE=1 SV=1	GO:0003999(adenine phosphoribosyltransferase activity);GO:0005737(cytoplasm);GO:0005829(cytosol);GO:0006166(purine ribonucleoside salvage);GO:0006168(adenine salvage);GO:0009116(nucleoside metabolic process);GO:0016021(integral component of membrane);GO:0044209(AMP salvage)	COG0503(Catalyzes a salvage reaction resulting in the formation of AMP, that is energically less costly than de novo synthesis (By similarity))	K00759	adenine phosphoribosyltransferase	EC:2.4.2.7	vvi00230(Purine metabolism)	M5XGW0.1 PF00156.25;Pribosyltran;	2293.74	443.84	-2.3692	0.000201863	0.0179101	down
TRINITY_DN16532_c0_g5	285	hypothetical protein CK203_047823 [Vitis vinifera]	-	-	-	ENOG410YSDM(phytochrome kinase substrate)	-	-	-	-	-	0.344979	18.2932	5.64562	0.000201974	0.0179101	up
TRINITY_DN16461_c2_g1	1112	aquaporin PIP2-2 [Vitis vinifera]	-	Aquaporin PIP-type OS=Atriplex canescens PE=2 SV=1	GO:0005773(vacuole);GO:0005887(integral component of plasma membrane);GO:0009506(plasmodesma);GO:0009992(cellular water homeostasis);GO:0015250(water channel activity);GO:0015254(glycerol channel activity);GO:0034220(ion transmembrane transport)	COG0580(Channel that permits osmotically driven movement of water in both directions. It is involved in the osmoregulation and in the maintenance of cell turgor during volume expansion in rapidly growing cells. It mediates rapid entry or exit of water in response to abrupt changes in osmolarity (By similarity))	NA	NA	NA	NA(NA)	A0A022RNF5.1 PF00230.18;MIP;	7723.28	862.902	-3.16193	0.000203301	0.0179622	down
TRINITY_DN8932_c0_g1	752	PREDICTED: glycerol-3-phosphate acyltransferase 5 [Vitis vinifera]	GPAT5	Glycerol-3-phosphate acyltransferase 5 OS=Arabidopsis thaliana GN=GPAT5 PE=1 SV=1	GO:0010143(cutin biosynthetic process);GO:0016020(membrane);GO:0016311(dephosphorylation);GO:0016791(phosphatase activity);GO:0090447(glycerol-3-phosphate 2-O-acyltransferase activity)	ENOG410YAYJ(glycerol-3-phosphate acyltransferase)	K13508	glycerol-3-phosphate acyltransferase	EC:2.3.1.15 2.3.1.198	vvi00561(Glycerolipid metabolism);vvi00564(Glycerophospholipid metabolism)	B9T011.1 PF01553.19;Acyltransferase;	35.1568	0.269504	-6.69393	0.000205294	0.0180725	down
TRINITY_DN3381_c0_g1	260	-	-	-	-	-	-	-	-	-	-	13.7683	0	-6.30329	0.000207515	0.0181712	down
TRINITY_DN17040_c1_g2	359	aspartyl protease AED3-like [Ziziphus jujuba]	AED3	Aspartyl protease AED3 OS=Arabidopsis thaliana GN=AED3 PE=1 SV=1	GO:0004190(aspartic-type endopeptidase activity);GO:0006508(proteolysis);GO:0030163(protein catabolic process)	ENOG410XNV7(aspartic)	-	-	-	-	V4V1N5.1 PF14541.4;TAXi_C;	0	30.852	7.36128	0.000207911	0.0181712	up
TRINITY_DN13501_c0_g3	575	PREDICTED: protein ECERIFERUM 1 [Vitis vinifera]	CER1	Protein ECERIFERUM 1 OS=Arabidopsis thaliana GN=CER1 PE=1 SV=1	GO:0003824(catalytic activity);GO:0005739(mitochondrion);GO:0016491(oxidoreductase activity)	-	K15404	aldehyde decarbonylase	EC:4.1.99.5	vvi00073(Cutin, suberine and wax biosynthesis)	-	0	18.3686	6.6126	0.000209094	0.0182092	up
TRINITY_DN18490_c0_g3	260	-	-	-	-	-	-	-	-	-	-	13.8307	72.2735	2.37576	0.000211957	0.0183925	up
TRINITY_DN12460_c0_g1	2087	hypothetical protein VITISV_003846 [Vitis vinifera]	SLC25A16	Graves disease carrier protein OS=Homo sapiens GN=SLC25A16 PE=1 SV=3	GO:0003735(structural constituent of ribosome);GO:0006412(translation)	ENOG410ZRF1(Solute carrier family 25)	NA	NA	NA	NA(NA)	D7STP5.1 PF00153.25;Mito_carr;	316.013	880.029	1.47673	0.000213857	0.0184914	up
TRINITY_DN1429_c0_g1	517	PREDICTED: flowering-promoting factor 1-like protein 3 [Vitis vinifera]	RAA1	Flowering-promoting factor 1-like protein 1 OS=Oryza sativa subsp. japonica GN=RAA1 PE=1 SV=1	GO:0005515(protein binding);GO:0005525(GTP binding);GO:0009733(response to auxin);GO:0045841(negative regulation of mitotic metaphase/anaphase transition);GO:0072686(mitotic spindle);GO:2000280(regulation of root development)	ENOG4112CDX(positive regulation of flower development)	K14416	elongation factor 1 alpha-like protein	-	aly03015(mRNA surveillance pathway)	M4F8N1.1 PF00153.25;Mito_carr;	5.92724	92.2077	3.93597	0.000214623	0.0184918	up
TRINITY_DN14800_c0_g1	1720	PREDICTED: nephrocystin-3 isoform X1 [Vitis vinifera]	-	-	GO:0005515(protein binding);GO:0009507(chloroplast);GO:0009658(chloroplast organization);GO:0031425(chloroplast RNA processing)	COG0457(repeat-containing protein)	-	-	-	-	E0CV63.1 PF13424.4;TPR_12;	183.457	37.5255	-2.29031	0.000217548	0.0186234	down
TRINITY_DN10825_c0_g1	517	-	-	Ig kappa chain C region OS=Mus musculus PE=1 SV=1	GO:0005886(plasma membrane)	ENOG41115Q6(immunoglobulin kappa constant)	-	-	-	-	A0A075B5P2.1 PF07654.13;C1-set;	3.35562	67.8808	4.29742	0.000217684	0.0186234	up
TRINITY_DN2402_c0_g1	975	PREDICTED: oxygen-evolving enhancer protein 2, chloroplastic isoform X1 [Vitis vinifera]	PSBP	Oxygen-evolving enhancer protein 2, chloroplastic OS=Pisum sativum GN=PSBP PE=1 SV=1	GO:0005509(calcium ion binding);GO:0008266(poly(U) RNA binding);GO:0009507(chloroplast);GO:0009534(chloroplast thylakoid);GO:0009535(chloroplast thylakoid membrane);GO:0009543(chloroplast thylakoid lumen);GO:0009570(chloroplast stroma);GO:0009579(thylakoid);GO:0009654(photosystem II oxygen evolving complex);GO:0009941(chloroplast envelope);GO:0019684(photosynthesis, light reaction);GO:0019898(ext…	ENOG4110ARY(Oxygen-evolving enhancer protein 2)	K02717	photosystem II oxygen-evolving enhancer protein 2	-	vvi00195(Photosynthesis)	A5B1D3.1 PF01789.14;PsbP;	746.541	173.579	-2.1026	0.000222101	0.0189215	down
TRINITY_DN11408_c0_g1	692	PREDICTED: uncharacterized protein LOC100255767 [Vitis vinifera]	-	-	GO:0003674(molecular_function);GO:0005575(cellular_component)	ENOG410YR55(NA)	-	-	-	-	F6I227.1 PF14009.4;DUF4228;	533.741	85.6823	-2.63788	0.000222725	0.0189215	down
TRINITY_DN811_c0_g1	1027	-	Lgals4	Galectin-4 OS=Mus musculus GN=Lgals4 PE=1 SV=2	GO:0005515(protein binding);GO:0005615(extracellular space);GO:0016936(galactoside binding);GO:0030246(carbohydrate binding)	ENOG4111EA0(Lectin, galactoside-binding, soluble)	-	-	-	-	Q3UL35.1 PF00337.20;Gal-bind_lectin;	1.0305	51.4297	5.65341	0.000224997	0.0189374	up
TRINITY_DN12029_c0_g1	1287	PREDICTED: transcription factor bHLH30 isoform X1 [Vitis vinifera]	BHLH30	Transcription factor bHLH30 OS=Arabidopsis thaliana GN=BHLH30 PE=1 SV=1	GO:0003677(DNA binding);GO:0003700(DNA binding transcription factor activity);GO:0005634(nucleus);GO:0006351(transcription, DNA-templated);GO:0006355(regulation of transcription, DNA-templated);GO:0046983(protein dimerization activity)	ENOG411197J(Helix-loop-helix DNA-binding domain)	K13422	transcription factor MYC2	-	cit04016(MAPK signaling pathway - plant);cit04075(Plant hormone signal transduction)	F6H125.1 PF00010.24;HLH;	64.4922	640.57	3.30866	0.000225902	0.0189374	up
TRINITY_DN15662_c0_g1	1002	Zinc finger protein CONSTANS-like 14 [Vitis vinifera]	COL15	Zinc finger protein CONSTANS-LIKE 15 OS=Arabidopsis thaliana GN=COL15 PE=2 SV=1	GO:0003700(DNA binding transcription factor activity);GO:0005515(protein binding);GO:0005634(nucleus);GO:0006355(regulation of transcription, DNA-templated);GO:0008270(zinc ion binding)	ENOG410Y966(Zinc finger protein)	-	-	-	-	M5XDL7.1 PF00643.22;zf-B_box;	43.624	378.762	3.11404	0.000226294	0.0189374	up
TRINITY_DN14916_c0_g5	2418	PREDICTED: heat shock protein 83 [Vitis vinifera]	HSP83A	Heat shock protein 83 OS=Ipomoea nil GN=HSP83A PE=2 SV=1	GO:0005515(protein binding)	COG0326(Molecular chaperone. Has ATPase activity (By similarity))	K04079	molecular chaperone HtpG	-	vvi04141(Protein processing in endoplasmic reticulum);vvi04626(Plant-pathogen interaction)	A0A022QD08.1 PF00183.16;HSP90;	3949.39	677.017	-2.54427	0.000227111	0.0189374	down
TRINITY_DN14600_c3_g1	743	-	-	-	-	-	-	-	-	-	-	93.0658	25.4712	-1.86542	0.000227258	0.0189374	down
TRINITY_DN10567_c0_g1	416	PREDICTED: uncharacterized protein LOC108982872 isoform X3 [Juglans regia]	-	-	-	ENOG410Z53Y(Late embryogenesis abundant protein)	-	-	-	-	F6HXN7.1 PF03242.11;LEA_3;	90.0024	1119.9	3.63475	0.000227589	0.0189374	up
TRINITY_DN19962_c0_g1	1630	NADH dehydrogenase subunit 4 (mitochondrion) [Roya obtusa]	Mtnd4	NADH-ubiquinone oxidoreductase chain 4 OS=Mus musculus GN=Mtnd4 PE=1 SV=1	GO:0003954(NADH dehydrogenase activity);GO:0005739(mitochondrion);GO:0005747(mitochondrial respiratory chain complex I);GO:0006120(mitochondrial electron transport, NADH to ubiquinone);GO:0007568(aging);GO:0008137(NADH dehydrogenase (ubiquinone) activity);GO:0009060(aerobic respiration);GO:0015990(electron transport coupled proton transport);GO:0016020(membrane);GO:0016021(integral component of m…	COG1008(subunit m)	K03881	NADH-ubiquinone oxidoreductase chain 4	EC:1.6.5.3	csl00190(Oxidative phosphorylation)	Q7JCY6.1 PF00361.18;Proton_antipo_M;	813.566	163.821	-2.31388	0.00022879	0.0189724	down
TRINITY_DN17722_c0_g3	741	MLP-like protein 31 [Vitis vinifera]	MLP34	MLP-like protein 34 OS=Arabidopsis thaliana GN=MLP34 PE=2 SV=1	GO:0003674(molecular_function);GO:0005737(cytoplasm);GO:0006952(defense response);GO:0009607(response to biotic stimulus)	ENOG4111C37(response to biotic stimulus)	K10745	ribonuclease H2 subunit C	-	zju03030(DNA replication)	D7T8R2.1 PF00407.17;Bet_v_1;	447.724	0	-11.3266	0.000230414	0.019042	down
TRINITY_DN19726_c0_g1	573	-	Ptgds	Prostaglandin-H2 D-isomerase OS=Mus musculus GN=Ptgds PE=1 SV=1	GO:0001516(prostaglandin biosynthetic process);GO:0004667(prostaglandin-D synthase activity);GO:0005501(retinoid binding);GO:0005504(fatty acid binding);GO:0005576(extracellular region);GO:0005615(extracellular space);GO:0005634(nucleus);GO:0005737(cytoplasm);GO:0005783(endoplasmic reticulum);GO:0005791(rough endoplasmic reticulum);GO:0005794(Golgi apparatus);GO:0006629(lipid metabolic process);G…	ENOG4111YRI(Catalyzes the conversion of PGH2 to PGD2, a prostaglandin involved in smooth muscle contraction relaxation and a potent inhibitor of platelet aggregation. Involved in a variety of CNS functions, such as sedation, NREM sleep and PGE2-induced allodynia, and may have an anti-apoptotic role in oligodendrocytes. Binds small non-substrate lipophilic molecules, including biliverdin, bilirubi…	-	-	-	-	O09114.1 PF00061.21;Lipocalin;	15.5432	0	-6.47287	0.000232611	0.0191584	down
TRINITY_DN18837_c0_g1	880	PREDICTED: xyloglucan endotransglucosylase/hydrolase protein 22-like [Nelumbo nucifera]	-	Xyloglucan endotransglucosylase/hydrolase 2 OS=Glycine max PE=2 SV=1	GO:0004553(hydrolase activity, hydrolyzing O-glycosyl compounds);GO:0005576(extracellular region);GO:0005618(cell wall);GO:0010411(xyloglucan metabolic process);GO:0016762(xyloglucan:xyloglucosyl transferase activity);GO:0016798(hydrolase activity, acting on glycosyl bonds);GO:0042546(cell wall biogenesis);GO:0048046(apoplast);GO:0071555(cell wall organization)	COG2273(hydrolase family 16)	K14504	xyloglucan:xyloglucosyl transferase TCH4	EC:2.4.1.207	nnu04075(Plant hormone signal transduction)	W1PI40.1 PF00722.19;Glyco_hydro_16;	2137.88	285.066	-2.90669	0.000236265	0.0193315	down
TRINITY_DN17688_c0_g2	1914	(3S)-linalool/(E)-nerolidol synthase [Vitis vinifera]	-	(3S,6E)-nerolidol synthase 2, chloroplastic/mitochondrial OS=Fragaria ananassa PE=1 SV=1	GO:0000287(magnesium ion binding);GO:0008152(metabolic process);GO:0009507(chloroplast);GO:0010333(terpene synthase activity);GO:0016114(terpenoid biosynthetic process);GO:0034007(S-linalool synthase activity);GO:0043693(monoterpene biosynthetic process)	ENOG410YDA6(synthase)	K14175	(3S,6E)-nerolidol synthase	EC:4.2.3.48	vvi00909(Sesquiterpenoid and triterpenoid biosynthesis)	F6I7G1.1 PF03936.14;Terpene_synth_C;	16.5318	891.654	5.74677	0.000236303	0.0193315	up
TRINITY_DN9862_c0_g1	660	sortilin-like protein [Micromonas commoda]	SORL1	Sortilin-related receptor OS=Homo sapiens GN=SORL1 PE=1 SV=2	GO:0000139(Golgi membrane);GO:0001540(amyloid-beta binding);GO:0004888(transmembrane signaling receptor activity);GO:0005515(protein binding);GO:0005615(extracellular space);GO:0005641(nuclear envelope lumen);GO:0005768(endosome);GO:0005769(early endosome);GO:0005783(endoplasmic reticulum);GO:0005794(Golgi apparatus);GO:0005802(trans-Golgi network);GO:0005887(integral component of plasma membrane…	ENOG410Y3W5(Functions as a sorting receptor in the Golgi compartment required for the intracellular sorting and delivery of soluble vacuolar proteins, like carboxypeptidase Y (CPY) and proteinase A. Executes multiple rounds of sorting by cycling between the late Golgi and a prevacuolar endosome-like compartment)	-	-	-	-	L9KTM2.1 PF15902.3;Sortilin-Vps10;	17.9841	0.326009	-5.72673	0.000242257	0.0196929	down
TRINITY_DN15241_c0_g1	754	hypothetical protein CK203_071928 [Vitis vinifera]	-	-	GO:0007165(signal transduction);GO:0016020(membrane)	COG0666(Ankyrin Repeat)	NA	NA	NA	NA(NA)	D7T3F5.1 PF13962.4;PGG;	33.3167	4.46905	-2.9026	0.000242833	0.0196929	down
TRINITY_DN20163_c0_g1	364	-	-	-	-	-	-	-	-	-	-	13.6297	0	-6.28509	0.000243152	0.0196929	down
TRINITY_DN19020_c0_g1	968	LRR receptor-like serine/threonine-protein kinase GSO2 [Vitis vinifera]	-	-	GO:0004674(protein serine/threonine kinase activity);GO:0005886(plasma membrane);GO:0006468(protein phosphorylation)	COG4886(leucine Rich Repeat)	K13465	ethylene-1,4-beta-xylanase	EC:3.2.1.8	sly04626(Plant-pathogen interaction)	F6GYQ2.1 PF13855.4;LRR_8;	158.512	1538.41	3.27792	0.000246316	0.0198828	up
TRINITY_DN18523_c2_g2	1606	-	-	-	-	-	-	-	-	-	-	109.895	33.8084	-1.69418	0.000250538	0.0201567	down
TRINITY_DN15683_c0_g3	587	unnamed protein product, partial [Vitis vinifera]	-	-	-	-	-	-	-	-	-	13956.9	397.403	-5.13435	0.000252034	0.0202101	down
TRINITY_DN2367_c0_g1	796	Werner Syndrome-like exonuclease [Vitis vinifera]	-	-	GO:0005634(nucleus);GO:0005737(cytoplasm);GO:0008408(3'-5' exonuclease activity)	ENOG410XS63(Exonuclease 3'-5' domain containing 2)	NA	NA	NA	NA(NA)	D7TQW3.1 PF01612.18;DNA_pol_A_exo1;	1421.72	175.307	-3.01946	0.000254376	0.0202744	down
TRINITY_DN12854_c0_g4	308	PREDICTED: transmembrane protein 45B [Vitis vinifera]	-	-	GO:0008150(biological_process);GO:0009507(chloroplast);GO:0016021(integral component of membrane)	ENOG4111FW3(Family of unknown function (DUF716) )	NA	NA	NA	NA(NA)	-	16.6545	0	-6.57183	0.000254504	0.0202744	down
TRINITY_DN12237_c0_g1	1005	PREDICTED: cyclin-dependent kinase inhibitor 1C-like [Vitis vinifera]	-	-	-	-	-	-	-	-	-	83.3086	709.093	3.08549	0.000257166	0.0204195	up
TRINITY_DN17111_c1_g4	2277	PREDICTED: BTB/POZ domain-containing protein NPY2 [Vitis vinifera]	NPY2	BTB/POZ domain-containing protein NPY2 OS=Arabidopsis thaliana GN=NPY2 PE=2 SV=1	GO:0005886(plasma membrane);GO:0009416(response to light stimulus);GO:0009958(positive gravitropism);GO:0016567(protein ubiquitination);GO:0071944(cell periphery)	ENOG410YBGR(BTB POZ domain-containing protein)	K03063	26S proteasome regulatory subunit T3	-	zju03050(Proteasome)	F6H664.1 PF03000.12;NPH3;	238.586	84.6747	-1.49154	0.000262392	0.0207665	down
TRINITY_DN16111_c1_g2	699	hypothetical protein CK203_093830 [Vitis vinifera]	-	-	-	ENOG41119RR(NA)	-	-	-	-	-	221.969	34.869	-2.67249	0.000264959	0.0208373	down
TRINITY_DN15503_c1_g10	816	-	-	-	-	-	-	-	-	-	-	54.0003	0.358746	-7.31337	0.000265001	0.0208373	down
TRINITY_DN19023_c1_g3	231	PREDICTED: trans-resveratrol di-O-methyltransferase [Vitis vinifera]	ROMT	Trans-resveratrol di-O-methyltransferase OS=Vitis vinifera GN=ROMT PE=1 SV=2	GO:0008171(O-methyltransferase activity);GO:0008757(S-adenosylmethionine-dependent methyltransferase activity);GO:0019438(aromatic compound biosynthetic process)	ENOG410XS7T(o-methyltransferase)	K16040	trans-resveratrol di-O-methyltransferase	EC:2.1.1.240	vvi00945(Stilbenoid, diarylheptanoid and gingerol biosynthesis)	F6H5F7.1 PF08100.9;Dimerisation;	685.765	9759.24	3.83073	0.000266553	0.0208918	up
TRINITY_DN14123_c1_g5	1014	Disease resistance protein RPP13 [Vitis vinifera]	RPP13	Disease resistance protein RPP13 OS=Arabidopsis thaliana GN=RPP13 PE=2 SV=2	GO:0005524(ATP binding);GO:0005634(nucleus);GO:0005737(cytoplasm);GO:0005886(plasma membrane);GO:0006952(defense response);GO:0007165(signal transduction);GO:0009626(plant-type hypersensitive response);GO:0009814(defense response, incompatible interaction);GO:0043531(ADP binding)	COG4886(leucine Rich Repeat)	K13457	disease resistance protein RPM1	-	vvi04626(Plant-pathogen interaction)	F6I1F0.1 PF00931.20;NB-ARC;	96.756	4.2816	-4.48831	0.000270285	0.0211162	down
TRINITY_DN16243_c0_g1	968	PREDICTED: protein TIFY 9 [Vitis vinifera]	TIFY9	Protein TIFY 9 OS=Arabidopsis thaliana GN=TIFY9 PE=1 SV=1	GO:0003714(transcription corepressor activity);GO:0005634(nucleus);GO:0009611(response to wounding);GO:0031347(regulation of defense response);GO:1903507(negative regulation of nucleic acid-templated transcription);GO:2000022(regulation of jasmonic acid mediated signaling pathway)	ENOG410Z0XE(jasmonate-zim-domain protein 10)	K13464	jasmonate ZIM domain-containing protein	-	vvi04075(Plant hormone signal transduction)	-	816.406	10012.2	3.61601	0.000272288	0.0211483	up
TRINITY_DN17246_c1_g1	776	Uncharacterized protein CK203_029515 [Vitis vinifera]	OsI_027940	Uncharacterized protein OsI_027940 OS=Oryza sativa subsp. indica GN=OsI_027940 PE=1 SV=2	GO:0003674(molecular_function);GO:0005634(nucleus);GO:0005737(cytoplasm);GO:0008150(biological_process);GO:0009507(chloroplast);GO:0010449(root meristem growth);GO:0010628(positive regulation of gene expression);GO:0051131(chaperone-mediated protein complex assembly);GO:0080037(negative regulation of cytokinin-activated signaling pathway);GO:2000012(regulation of auxin polar transport)	ENOG41121RT(Prostaglandin E synthase 3 (Cytosolic))	K15730	cytosolic prostaglandin-E synthase	EC:5.3.99.3	cann00590(Arachidonic acid metabolism)	B9SHW3.1 PF04969.14;CS;	294.087	63.9008	-2.20372	0.000272438	0.0211483	down
TRINITY_DN17414_c0_g2	1877	unnamed protein product, partial [Vitis vinifera]	ZED1	Non-functional pseudokinase ZED1 OS=Arabidopsis thaliana GN=ZED1 PE=1 SV=1	GO:0004674(protein serine/threonine kinase activity);GO:0005886(plasma membrane);GO:0007166(cell surface receptor signaling pathway)	COG0515(Serine Threonine protein kinase)	NA	NA	NA	NA(NA)	F6GY99.1 PF07714.15;Pkinase_Tyr;	263.955	51.5957	-2.34857	0.000276931	0.0213504	down
TRINITY_DN5460_c0_g1	376	-	Slc39a12	Zinc transporter ZIP12 OS=Mus musculus GN=Slc39a12 PE=1 SV=1	GO:0005385(zinc ion transmembrane transporter activity);GO:0005886(plasma membrane);GO:0005887(integral component of plasma membrane);GO:0006882(cellular zinc ion homeostasis);GO:0007165(signal transduction);GO:0010975(regulation of neuron projection development);GO:0016020(membrane);GO:0016021(integral component of membrane);GO:0030001(metal ion transport);GO:0031113(regulation of microtubule po…	COG0428(zinc transporter)	-	-	-	-	-	12.6438	0	-6.17877	0.000277513	0.0213504	down
TRINITY_DN19063_c0_g1	702	TMV resistance protein N [Vitis vinifera]	-	TMV resistance protein N OS=Nicotiana glutinosa GN=N PE=1 SV=1	GO:0005515(protein binding)	COG4886(leucine Rich Repeat)	NA	NA	NA	NA(NA)	F6HMY1.1 PF00931.20;NB-ARC;	4.72666	35.0559	2.85698	0.000278362	0.0213504	up
TRINITY_DN14440_c4_g1	724	PREDICTED: uncharacterized protein LOC100854952 [Vitis vinifera]	-	-	GO:0003674(molecular_function);GO:0005634(nucleus);GO:0008150(biological_process)	ENOG4111Z29(holocarboxylase synthetase)	-	-	-	-	A0A061FJG9.1 PF15251.4;DUF4588;	894.58	4627.47	2.37065	0.000278556	0.0213504	up
TRINITY_DN18200_c2_g3	987	-	-	-	-	-	-	-	-	-	-	63.9681	6.20806	-3.36516	0.00028701	0.0219292	down
TRINITY_DN18116_c1_g2	1531	CBL-interacting serine/threonine-protein kinase 1 [Vitis vinifera]	CIPK1	CBL-interacting serine/threonine-protein kinase 1 OS=Arabidopsis thaliana GN=CIPK1 PE=1 SV=2	GO:0004674(protein serine/threonine kinase activity);GO:0005634(nucleus);GO:0005737(cytoplasm);GO:0006468(protein phosphorylation);GO:0035556(intracellular signal transduction)	COG0515(Serine Threonine protein kinase)	NA	NA	NA	NA(NA)	B9S009.1 PF00069.23;Pkinase;	436.232	3057.67	2.80866	0.000290558	0.0221124	up
TRINITY_DN18630_c0_g2	401	-	-	-	-	-	-	-	-	-	-	203.351	26.0492	-2.95994	0.000291228	0.0221124	down
TRINITY_DN19360_c1_g1	846	putative leucine-rich repeat receptor-like protein kinase [Vitis vinifera]	-	-	-	COG4886(leucine Rich Repeat)	K13415	protein brassinosteroid insensitive 1	EC:2.7.10.1 2.7.11.1	han04075(Plant hormone signal transduction)	V4URC7.1 PF13855.4;LRR_8;	6.70693	72.4442	3.42992	0.000295082	0.0223352	up
TRINITY_DN15465_c4_g1	560	putative beta-1,3-galactosyltransferase 14 [Vitis vinifera]	-	-	-	ENOG410XV5H(Beta-1,3-galactosyltransferase)	-	-	-	-	-	50.0003	191.673	1.93713	0.000298674	0.0225369	up
TRINITY_DN16957_c0_g2	665	Disease resistance protein RPS2 [Vitis vinifera]	-	-	-	COG4886(leucine Rich Repeat)	-	-	-	-	-	30.8445	0.269504	-6.50173	0.000312612	0.0235156	down
TRINITY_DN18331_c0_g6	507	hypothetical protein CK203_073755 [Vitis vinifera]	-	-	GO:0003674(molecular_function);GO:0005634(nucleus);GO:0008150(biological_process)	ENOG4111A14(NA)	-	-	-	-	-	227.274	51.8663	-2.13078	0.000318057	0.0238513	down
TRINITY_DN17575_c0_g2	1186	PREDICTED: uncharacterized protein LOC100265369 [Vitis vinifera]	RXW24L	Probable disease resistance protein RXW24L OS=Arabidopsis thaliana GN=RXW24L PE=2 SV=1	GO:0005524(ATP binding);GO:0005634(nucleus);GO:0006952(defense response);GO:0043531(ADP binding)	COG4886(leucine Rich Repeat)	K13457	disease resistance protein RPM1	-	vvi04626(Plant-pathogen interaction)	-	79.963	7.74125	-3.37484	0.000320258	0.0239425	down
TRINITY_DN1725_c0_g1	748	PREDICTED: non-specific lipid-transfer protein-like protein At2g13820 isoform X1 [Vitis vinifera]	XYP11	Xylogen-like protein 11 OS=Arabidopsis thaliana GN=XYP11 PE=1 SV=2	GO:0005886(plasma membrane);GO:0006869(lipid transport);GO:0008289(lipid binding);GO:0031225(anchored component of membrane)	ENOG410Z3HC(Non-specific lipid-transfer protein-like protein)	-	-	-	-	F6HDR8.1 PF14368.4;LTP_2;	71.6359	5.16456	-3.78433	0.00032521	0.0242381	down
TRINITY_DN17412_c0_g1	965	-	-	-	-	-	-	-	-	-	-	40.2318	0.684754	-5.94401	0.000327874	0.0243619	down
TRINITY_DN11361_c0_g1	994	Salicylic acid-binding protein 2 [Vitis vinifera]	MES10	Methylesterase 10 OS=Arabidopsis thaliana GN=MES10 PE=2 SV=1	GO:0051213(dioxygenase activity)	COG3491(2OGFe(II) oxygenase)	K20802	(R)-mandelonitrile lyase	EC:4.1.2.10	aly00460(Cyanoamino acid metabolism)	D7TPQ8.1 PF12697.5;Abhydrolase_6;	230.165	45.1479	-2.34892	0.000336195	0.0249041	down
TRINITY_DN8470_c0_g1	478	-	Agt	Angiotensinogen OS=Mus musculus GN=Agt PE=1 SV=1	GO:0001543(ovarian follicle rupture);GO:0001568(blood vessel development);GO:0001658(branching involved in ureteric bud morphogenesis);GO:0001822(kidney development);GO:0001991(regulation of systemic arterial blood pressure by circulatory renin-angiotensin);GO:0001998(angiotensin-mediated vasoconstriction involved in regulation of systemic arterial blood pressure);GO:0001999(renal response to blo…	COG4826(serine-type endopeptidase inhibitor activity)	-	-	-	-	Q3UTR7.1 PF00079.18;Serpin;	13.5895	0	-6.27924	0.000342532	0.0252964	down
TRINITY_DN15270_c0_g1	709	BAP1 [Vitis vinifera]	BAP2	BON1-associated protein 2 OS=Arabidopsis thaliana GN=BAP2 PE=1 SV=1	GO:0003674(molecular_function);GO:0006952(defense response);GO:0016020(membrane)	ENOG410ZCTQ(bon association protein)	K01759	lactoylglutathione lyase	EC:4.4.1.5	aip00620(Pyruvate metabolism)	F6I312.1 PF00168.28;C2;	2096.34	401.174	-2.38531	0.000350955	0.0257772	down
TRINITY_DN15503_c1_g3	739	catalase isozyme 1 [Prunus avium]	CAT3	Catalase isozyme 3 OS=Nicotiana plumbaginifolia GN=CAT3 PE=2 SV=1	GO:0004096(catalase activity);GO:0005737(cytoplasm);GO:0020037(heme binding);GO:0042542(response to hydrogen peroxide);GO:0042744(hydrogen peroxide catabolic process)	COG0753(Catalase)	K03781	catalase	EC:1.11.1.6	pavi00630(Glyoxylate and dicarboxylate metabolism);pavi00380(Tryptophan metabolism);pavi04016(MAPK signaling pathway - plant);pavi04146(Peroxisome)	M5WY75.1 PF06628.10;Catalase-rel;	8885.22	1523.34	-2.54406	0.000351164	0.0257772	down
TRINITY_DN15919_c0_g2	501	probable pectinesterase/pectinesterase inhibitor 12 [Manihot esculenta]	PME12	Probable pectinesterase/pectinesterase inhibitor 12 OS=Arabidopsis thaliana GN=PME12 PE=2 SV=1	GO:0030599(pectinesterase activity);GO:0046910(pectinesterase inhibitor activity);GO:0071944(cell periphery)	COG4677(pectinesterase)	K01051	pectinesterase	EC:3.1.1.11	pvu00040(Pentose and glucuronate interconversions)	F6HGZ2.1 PF01095.17;Pectinesterase;	24.3968	1.01076	-4.64297	0.000354884	0.0259717	down
TRINITY_DN18508_c0_g2	2129	PREDICTED: alpha-1,6-mannosyl-glycoprotein 2-beta-N-acetylglucosaminyltransferase [Vitis vinifera]	MGAT2	Alpha-1,6-mannosyl-glycoprotein 2-beta-N-acetylglucosaminyltransferase OS=Sus scrofa GN=MGAT2 PE=3 SV=1	GO:0000139(Golgi membrane);GO:0005794(Golgi apparatus);GO:0005795(Golgi stack);GO:0006486(protein glycosylation);GO:0008375(acetylglucosaminyltransferase activity);GO:0008455(alpha-1,6-mannosylglycoprotein 2-beta-N-acetylglucosaminyltransferase activity);GO:0009312(oligosaccharide biosynthetic process);GO:0016021(integral component of membrane)	ENOG410XPYF(mannosyl (alpha-1,6-)-glycoprotein beta-1,2-N-acetylglucosaminyltransferase)	K00736	alpha-1,6-mannosyl-glycoprotein beta-1,2-N-acetylglucosaminyltransferase	EC:2.4.1.143	vvi00510(N-Glycan biosynthesis)	F6HHP8.1 PF05060.12;MGAT2;	521.502	1243.84	1.25349	0.000357263	0.0260673	up
TRINITY_DN13614_c1_g3	1796	PREDICTED: mannose-1-phosphate guanyltransferase alpha [Vitis vinifera]	gmppA	Mannose-1-phosphate guanyltransferase alpha OS=Dictyostelium discoideum GN=gmppA PE=2 SV=1	GO:0005515(protein binding);GO:0005737(cytoplasm);GO:0005777(peroxisome);GO:0005829(cytosol);GO:0009058(biosynthetic process);GO:0016779(nucleotidyltransferase activity);GO:0043565(sequence-specific DNA binding);GO:0046686(response to cadmium ion);GO:2000082(regulation of L-ascorbic acid biosynthetic process)	COG1208(nucleotidyl transferase)	K00966	mannose-1-phosphate guanylyltransferase	EC:2.7.7.13	vvi00051(Fructose and mannose metabolism);vvi00520(Amino sugar and nucleotide sugar metabolism)	D7SHY4.1 PF00483.21;NTP_transferase;	216.248	1684.88	2.96162	0.000360652	0.0262358	up
TRINITY_DN7834_c0_g1	376	-	-	-	-	-	-	-	-	-	-	12.5409	0	-6.16517	0.000366102	0.0265527	down
TRINITY_DN11534_c0_g1	968	-	-	-	-	-	-	-	-	-	-	45.7488	11.0031	-2.05818	0.000368071	0.0266161	down
TRINITY_DN13622_c5_g3	714	-	-	-	-	-	-	-	-	-	-	28.1239	2.087	-3.81448	0.000374901	0.0270296	down
TRINITY_DN18350_c0_g8	1545	PREDICTED: transcription factor NAI1 [Vitis vinifera]	BHLH25	Transcription factor bHLH25 OS=Arabidopsis thaliana GN=BHLH25 PE=2 SV=2	GO:0003677(DNA binding);GO:0003700(DNA binding transcription factor activity);GO:0005634(nucleus);GO:0006351(transcription, DNA-templated);GO:0006355(regulation of transcription, DNA-templated);GO:0046983(protein dimerization activity)	ENOG41118GE(Transcription factor)	K13422	transcription factor MYC2	-	dct04016(MAPK signaling pathway - plant);dct04075(Plant hormone signal transduction)	D7SSH4.1 PF00010.24;HLH;	18.6194	676.428	5.17709	0.000383025	0.0274629	up
TRINITY_DN14198_c0_g1	1165	PREDICTED: uncharacterized protein LOC100245603 isoform X1 [Vitis vinifera]	IGS1	Isoeugenol synthase 1 OS=Petunia hybrida GN=IGS1 PE=1 SV=1	GO:0005737(cytoplasm);GO:0016651(oxidoreductase activity, acting on NAD(P)H);GO:0055114(oxidation-reduction process)	ENOG411193R(NmrA-like family)	NA	NA	NA	NA(NA)	A5AXI7.1 PF05368.11;NmrA;	86.3487	752.622	3.12273	0.000384839	0.0274629	up
TRINITY_DN15124_c1_g1	3021	beta-galactosidase BG1-like precursor [Vitis vinifera]	BGAL3	Beta-galactosidase 3 OS=Arabidopsis thaliana GN=BGAL3 PE=2 SV=1	GO:0004565(beta-galactosidase activity);GO:0005618(cell wall);GO:0005773(vacuole)	COG1874(beta-galactosidase)	K12309	beta-galactosidase	EC:3.2.1.23	ath00052(Galactose metabolism);ath00600(Sphingolipid metabolism);ath00531(Glycosaminoglycan degradation);ath00604(Glycosphingolipid biosynthesis - ganglio series);ath00511(Other glycan degradation)	M5Y3Y9.1 PF01301.17;Glyco_hydro_35;	344.708	32.8704	-3.39147	0.00038676	0.0274629	down
TRINITY_DN537_c0_g1	388	-	Gabbr1	Gamma-aminobutyric acid type B receptor subunit 1 OS=Mus musculus GN=Gabbr1 PE=1 SV=1	GO:0001649(osteoblast differentiation);GO:0004930(G-protein coupled receptor activity);GO:0004965(G-protein coupled GABA receptor activity);GO:0005515(protein binding);GO:0005615(extracellular space);GO:0005737(cytoplasm);GO:0005789(endoplasmic reticulum membrane);GO:0005886(plasma membrane);GO:0005887(integral component of plasma membrane);GO:0007165(signal transduction);GO:0007186(G-protein cou…	ENOG410XNN1(Gamma-aminobutyric acid (GABA) B receptor)	-	-	-	-	G7P3V5.1 PF00003.20;7tm_3;	12.0793	0	-6.11192	0.000387141	0.0274629	down
TRINITY_DN20173_c0_g1	374	-	-	-	-	-	-	-	-	-	-	0	12.5511	6.06198	0.000387318	0.0274629	up
TRINITY_DN17872_c0_g11	2030	PREDICTED: uncharacterized protein LOC100254275 isoform X1 [Vitis vinifera]	cfxQ	Protein CfxQ homolog OS=Cyanidioschyzon merolae (strain 10D) GN=cfxQ PE=3 SV=2	GO:0005524(ATP binding);GO:0005886(plasma membrane);GO:0009507(chloroplast);GO:0016887(ATPase activity);GO:0019538(protein metabolic process)	COG0464(Aaa atpase);COG0666(Ankyrin Repeat)	-	-	-	-	A0A0D2W8P8.1 PF00004.27;AAA;	1206.71	4109.83	1.76757	0.000387732	0.0274629	up
TRINITY_DN11106_c0_g1	638	PREDICTED: cell wall / vacuolar inhibitor of fructosidase 1-like [Vitis vinifera]	C/VIF1	Cell wall / vacuolar inhibitor of fructosidase 1 OS=Arabidopsis thaliana GN=C/VIF1 PE=1 SV=1	GO:0004857(enzyme inhibitor activity)	-	-	-	-	-	B9HSW8.1 PF04043.13;PMEI;	1489.42	103.587	-3.84621	0.00038883	0.0274629	down
TRINITY_DN18809_c0_g2	589	PREDICTED: membrane protein of ER body-like protein [Vitis vinifera]	-	-	GO:0005381(iron ion transmembrane transporter activity);GO:0005384(manganese ion transmembrane transporter activity);GO:0005783(endoplasmic reticulum);GO:0006880(intracellular sequestering of iron ion);GO:0010168(ER body);GO:0016020(membrane);GO:0030026(cellular manganese ion homeostasis);GO:0071281(cellular response to iron ion);GO:0071421(manganese ion transmembrane transport)	ENOG41129ND(VIT family)	-	-	-	-	-	0.84673	29.4511	4.97409	0.000390648	0.0274629	up
TRINITY_DN9351_c0_g1	1254	PREDICTED: protein EXORDIUM-like 3 [Vitis vinifera]	EXL3	Protein EXORDIUM-like 3 OS=Arabidopsis thaliana GN=EXL3 PE=2 SV=1	GO:0003674(molecular_function);GO:0005576(extracellular region);GO:0009505(plant-type cell wall);GO:0009506(plasmodesma);GO:0080167(response to karrikin)	ENOG410Y43B(phosphate-induced protein 1 conserved region domain containing protein, expressed)	-	-	-	-	F6HAM7.1 PF04674.10;Phi_1;	1107.64	219.049	-2.33818	0.000391084	0.0274629	down
TRINITY_DN12091_c0_g3	540	-	HBE1	Hemoglobin subunit epsilon OS=Gorilla gorilla gorilla GN=HBE1 PE=2 SV=3	GO:0005344(oxygen carrier activity);GO:0005506(iron ion binding);GO:0005829(cytosol);GO:0005833(hemoglobin complex);GO:0007596(blood coagulation);GO:0015671(oxygen transport);GO:0019825(oxygen binding);GO:0020037(heme binding);GO:0031721(hemoglobin alpha binding);GO:0051291(protein heterooligomerization);GO:0072562(blood microparticle)	COG1018(Is involved in NO detoxification in an aerobic process, termed nitric oxide dioxygenase (NOD) reaction that utilizes O(2) and NAD(P)H to convert NO to nitrate, which protects the bacterium from various noxious nitrogen compounds. Therefore, plays a central role in the inducible response to nitrosative stress (By similarity))	-	-	-	-	G1Q4K6.1 PF00042.20;Globin;	0.403278	59.118	7.33736	0.000398985	0.027937	up
TRINITY_DN18968_c0_g4	750	hypothetical protein CK203_071996 [Vitis vinifera]	-	-	GO:0006869(lipid transport);GO:0008289(lipid binding);GO:0009561(megagametogenesis);GO:0031225(anchored component of membrane)	ENOG410YQE6(Protease inhibitor seed storage lipid transfer protein)	-	-	-	-	F6HI52.1 PF14368.4;LTP_2;	61.2018	2.69326	-4.48927	0.000401101	0.0280045	down
TRINITY_DN11345_c0_g1	1524	unnamed protein product, partial [Vitis vinifera]	-	Putative serine/threonine-protein kinase (Fragment) OS=Helianthus annuus PE=1 SV=1	GO:0004674(protein serine/threonine kinase activity);GO:0005886(plasma membrane)	COG0515(Serine Threonine protein kinase)	NA	NA	NA	NA(NA)	A5B9X0.1 PF00069.23;Pkinase;	963.57	4059.9	2.07475	0.000402815	0.0280435	up
TRINITY_DN16383_c2_g1	857	unnamed protein product, partial [Vitis vinifera]	-	-	GO:0006664(glycolipid metabolic process);GO:0012505(endomembrane system);GO:0046527(glucosyltransferase activity)	ENOG410XT5U(KDEL (Lys-Asp-Glu-Leu) containing)	K13667	protein glucosyltransferase	EC:2.4.1.-	vvi00514(Other types of O-glycan biosynthesis)	F6I5Z8.1 PF05686.10;Glyco_transf_90;	23.9604	165.85	2.78694	0.000408238	0.0283399	up
TRINITY_DN13867_c0_g1	668	hypothetical protein VITISV_032124 [Vitis vinifera]	-	-	-	-	-	-	-	-	-	12.2176	71.1146	2.52722	0.00041728	0.0288851	up
TRINITY_DN3487_c0_g1	226	-	-	-	-	-	-	-	-	-	-	65.6918	177.739	1.43792	0.00041941	0.0289482	up
TRINITY_DN18947_c0_g1	2947	PREDICTED: aminopeptidase M1 isoform X1 [Vitis vinifera]	APM1	Aminopeptidase M1 OS=Arabidopsis thaliana GN=APM1 PE=1 SV=1	GO:0005737(cytoplasm);GO:0005886(plasma membrane);GO:0006508(proteolysis);GO:0008270(zinc ion binding);GO:0042277(peptide binding);GO:0043171(peptide catabolic process);GO:0070006(metalloaminopeptidase activity)	COG0308(aminopeptidase)	NA	NA	NA	NA(NA)	F6HY05.1 PF01433.18;Peptidase_M1;	1228.21	511.194	-1.26418	0.000422951	0.0289482	down
TRINITY_DN19433_c0_g1	663	PREDICTED: mavicyanin [Vitis vinifera]	-	-	GO:0046658(anchored component of plasma membrane)	ENOG410YRVW(blue copper)	-	-	-	-	D7U759.1 PF02298.15;Cu_bind_like;	84.9559	2.96277	-4.82544	0.000423169	0.0289482	down
TRINITY_DN17252_c0_g1	1403	hypothetical protein CK203_075871 [Vitis vinifera]	-	-	GO:0003674(molecular_function);GO:0005576(extracellular region);GO:0008150(biological_process)	ENOG410XRN4(Root cap)	-	-	-	-	D7SSG9.1 PF06830.9;Root_cap;	6.07084	118.022	4.27916	0.000423501	0.0289482	up
TRINITY_DN10543_c0_g1	2574	ARF GTPase-activating domain-containing protein [Klebsormidium nitens]	SMAP2	Stromal membrane-associated protein 2 OS=Homo sapiens GN=SMAP2 PE=1 SV=1	GO:0005096(GTPase activator activity);GO:0005515(protein binding);GO:0005654(nucleoplasm);GO:0005737(cytoplasm);GO:0043547(positive regulation of GTPase activity);GO:0046872(metal ion binding)	COG5347(domain, ankyrin repeat and PH domain)	K12486	stromal membrane-associated protein	-	nnu04144(Endocytosis)	B2DCZ7.1 PF01412.16;ArfGap;	270.132	26.9839	-3.32939	0.000424149	0.0289482	down
TRINITY_DN7128_c0_g1	328	hypothetical protein VITISV_032018 [Vitis vinifera]	-	-	-	ENOG4111CUV(NA)	-	-	-	-	-	15.8165	0	-6.49911	0.000433242	0.029486	down
TRINITY_DN11995_c0_g1	1408	PREDICTED: WAT1-related protein At3g28050 [Vitis vinifera]	At3g28050	WAT1-related protein At3g28050 OS=Arabidopsis thaliana GN=At3g28050 PE=2 SV=1	GO:0005886(plasma membrane);GO:0006810(transport);GO:0022857(transmembrane transporter activity)	ENOG4111991(Auxin-induced protein)	NA	NA	NA	NA(NA)	D7TNN4.1 PF00892.18;EamA;	250.404	23.7667	-3.39425	0.000438316	0.029642	down
TRINITY_DN17035_c0_g1	384	-	-	-	-	-	-	-	-	-	-	1.59499	19.5695	3.57357	0.000438911	0.029642	up
TRINITY_DN14475_c1_g3	314	-	-	-	-	-	-	-	-	-	-	279.154	115.701	-1.26886	0.000439196	0.029642	down
TRINITY_DN4387_c0_g1	711	hypothetical protein VITISV_041917 [Vitis vinifera]	CCX5	Cation/calcium exchanger 5 OS=Arabidopsis thaliana GN=CCX5 PE=2 SV=1	GO:0005432(calcium:sodium antiporter activity);GO:0005886(plasma membrane);GO:0006812(cation transport);GO:0006814(sodium ion transport);GO:0015079(potassium ion transmembrane transporter activity);GO:0015081(sodium ion transmembrane transporter activity);GO:0015297(antiporter activity);GO:0015491(cation:cation antiporter activity);GO:0016021(integral component of membrane);GO:0034399(nuclear per…	COG0530(exchanger)	NA	NA	NA	NA(NA)	M1CSE1.1 PF01699.22;Na_Ca_ex;	37.1147	121.901	1.70815	0.000442286	0.0297679	up
TRINITY_DN14447_c0_g1	3897	PREDICTED: protein STICHEL [Vitis vinifera]	STI	Protein STICHEL OS=Arabidopsis thaliana GN=STI PE=1 SV=2	GO:0003689(DNA clamp loader activity);GO:0005663(DNA replication factor C complex);GO:0006261(DNA-dependent DNA replication)	COG2812(dna polymerase iii subunits gamma and tau)	K10755	replication factor C subunit 2/4	-	mis03030(DNA replication);mis03420(Nucleotide excision repair);mis03430(Mismatch repair)	F6HJZ1.1 PF13177.4;DNA_pol3_delta2;	83.3534	252.006	1.59774	0.000446246	0.0299515	up
TRINITY_DN13566_c0_g1	920	-	Cd74	H-2 class II histocompatibility antigen gamma chain OS=Mus musculus GN=Cd74 PE=1 SV=3	GO:0000187(activation of MAPK activity);GO:0001516(prostaglandin biosynthetic process);GO:0001540(amyloid-beta binding);GO:0001934(positive regulation of protein phosphorylation);GO:0001961(positive regulation of cytokine-mediated signaling pathway);GO:0002250(adaptive immune response);GO:0002376(immune system process);GO:0002606(positive regulation of dendritic cell antigen processing and presen…	ENOG410Z4PR(CD74 molecule, major histocompatibility complex, class II invariant chain)	-	-	-	-	P04441.3 PF08831.8;MHCassoc_trimer;	3.13167	64.3639	4.33214	0.000457579	0.0306275	up
TRINITY_DN15226_c0_g1	1326	PREDICTED: serine carboxypeptidase-like isoform X4 [Vitis vinifera]	CBP3	Serine carboxypeptidase 3 OS=Hordeum vulgare GN=CBP3 PE=1 SV=2	GO:0004185(serine-type carboxypeptidase activity);GO:0005773(vacuole);GO:0051603(proteolysis involved in cellular protein catabolic process)	COG2939(carboxy-peptidase)	NA	NA	NA	NA(NA)	F6HNB7.1 PF00450.20;Peptidase_S10;	59.1939	8.49012	-2.80201	0.000464287	0.0309912	down
TRINITY_DN19207_c1_g4	1218	PREDICTED: probable S-adenosylmethionine-dependent methyltransferase At5g38780 isoform X2 [Vitis vinifera]	At5g37990	Probable S-adenosylmethionine-dependent methyltransferase At5g37990 OS=Arabidopsis thaliana GN=At5g37990 PE=3 SV=2	GO:0005634(nucleus);GO:0008168(methyltransferase activity);GO:0008757(S-adenosylmethionine-dependent methyltransferase activity);GO:0032259(methylation)	ENOG41117BY(SAM dependent carboxyl methyltransferase)	NA	NA	NA	NA(NA)	D7SJ67.1 PF03492.13;Methyltransf_7;	1302.03	131.161	-3.3116	0.000467872	0.0310913	down
TRINITY_DN16957_c0_g4	755	PREDICTED: uncharacterized protein LOC100248775 isoform X1 [Vitis vinifera]	-	-	-	COG4886(leucine Rich Repeat)	K13459	disease resistance protein RPS2	-	tcc04626(Plant-pathogen interaction)	-	87.9098	21.5798	-2.03662	0.000468347	0.0310913	down
TRINITY_DN16695_c3_g4	1083	Receptor-like protein 51 [Vitis vinifera]	RLP51	Receptor-like protein 51 OS=Arabidopsis thaliana GN=RLP51 PE=1 SV=1	GO:0005886(plasma membrane);GO:0007165(signal transduction);GO:0009617(response to bacterium);GO:0009682(induced systemic resistance);GO:0016021(integral component of membrane);GO:0031347(regulation of defense response);GO:1900426(positive regulation of defense response to bacterium);GO:1902290(positive regulation of defense response to oomycetes)	COG4886(leucine Rich Repeat)	-	-	-	-	R0EW65.1 PF13855.4;LRR_8;	41.9732	7.8381	-2.41481	0.000470309	0.0311365	down
TRINITY_DN16518_c0_g6	541	calmodulin-binding protein 60 D isoform X2 [Prunus yedoensis var. nudiflora]	CBP60B	Calmodulin-binding protein 60 B OS=Arabidopsis thaliana GN=CBP60B PE=2 SV=1	GO:0003677(DNA binding);GO:0005516(calmodulin binding);GO:0005634(nucleus);GO:0006351(transcription, DNA-templated);GO:0006355(regulation of transcription, DNA-templated);GO:0006950(response to stress)	ENOG4111EYI(calmodulin binding protein)	-	-	-	-	-	33.02	112.574	1.76141	0.00047354	0.0312652	up
TRINITY_DN14389_c2_g2	1032	PREDICTED: uncharacterized protein LOC100240873 [Vitis vinifera]	-	-	-	ENOG4111JKW(NA)	-	-	-	-	-	394.753	54.005	-2.87208	0.000477083	0.0313641	down
TRINITY_DN17066_c1_g1	527	-	-	-	-	-	-	-	-	-	-	64.011	14.2735	-2.17675	0.00047763	0.0313641	down
TRINITY_DN13853_c0_g2	1603	-	Dmbt1	Deleted in malignant brain tumors 1 protein OS=Mus musculus GN=Dmbt1 PE=1 SV=2	GO:0001824(blastocyst development);GO:0001833(inner cell mass cell proliferation);GO:0005044(scavenger receptor activity);GO:0005515(protein binding);GO:0005576(extracellular region);GO:0005615(extracellular space);GO:0005622(intracellular);GO:0005737(cytoplasm);GO:0006952(defense response);GO:0007275(multicellular organism development);GO:0015031(protein transport);GO:0016020(membrane);GO:001602…	ENOG410XQVR(scavenger receptor cysteine rich domain containing)	-	-	-	-	E9QPG8.1 PF00100.21;Zona_pellucida;	0.282243	55.3014	7.2411	0.00047891	0.0313641	up
TRINITY_DN8353_c0_g2	421	-	Gjb6	Gap junction beta-6 protein OS=Mus musculus GN=Gjb6 PE=1 SV=1	GO:0005515(protein binding);GO:0005829(cytosol);GO:0005886(plasma membrane);GO:0005921(gap junction);GO:0005922(connexin complex);GO:0007154(cell communication);GO:0007605(sensory perception of sound);GO:0008285(negative regulation of cell proliferation);GO:0016020(membrane);GO:0016021(integral component of membrane);GO:0016324(apical plasma membrane);GO:0030054(cell junction);GO:0042471(ear morp…	ENOG410Y7VN(One gap junction consists of a cluster of closely packed pairs of transmembrane channels, the connexons, through which materials of low MW diffuse from one cell to a neighboring cell (By similarity))	-	-	-	-	L9KYI0.1 PF00029.17;Connexin;	12.5052	0	-6.15926	0.000495601	0.0322915	down
TRINITY_DN17708_c0_g3	1521	PREDICTED: probable aspartyl protease At4g16563 [Vitis vinifera]	nep2	Aspartic proteinase nepenthesin-2 OS=Nepenthes gracilis GN=nep2 PE=1 SV=1	GO:0004190(aspartic-type endopeptidase activity);GO:0006508(proteolysis);GO:0030163(protein catabolic process)	ENOG410XNV7(aspartic)	-	-	-	-	F6HKR3.1 PF14541.4;TAXi_C;	12.3747	137.202	3.46593	0.00049573	0.0322915	up
TRINITY_DN18540_c0_g1	1632	PREDICTED: beta-glucosidase 18 [Vitis vinifera]	BGLU18	Beta-glucosidase 18 OS=Oryza sativa subsp. japonica GN=BGLU18 PE=3 SV=2	GO:0008422(beta-glucosidase activity);GO:1901657(glycosyl compound metabolic process)	COG2723(beta-glucosidase)	K05350	beta-glucosidase	EC:3.2.1.21	vvi00500(Starch and sucrose metabolism);vvi00460(Cyanoamino acid metabolism);vvi00940(Phenylpropanoid biosynthesis)	E0CSP8.1 PF00232.16;Glyco_hydro_1;	165.153	55.7744	-1.56763	0.000497385	0.0323127	down
TRINITY_DN18763_c1_g1	791	TMV resistance protein N-like protein 7 [Vitis labrusca]	-	TMV resistance protein N OS=Nicotiana glutinosa GN=N PE=1 SV=1	GO:0005515(protein binding)	COG4886(leucine Rich Repeat)	NA	NA	NA	NA(NA)	F6I421.1 PF01582.18;TIR;	46.6901	10.7206	-2.1128	0.000499918	0.0323907	down
TRINITY_DN14496_c0_g2	1537	3-ketoacyl-CoA synthase 2 [Vitis vinifera]	KCS2	3-ketoacyl-CoA synthase 2 OS=Arabidopsis thaliana GN=KCS2 PE=2 SV=2	GO:0005634(nucleus);GO:0006633(fatty acid biosynthetic process);GO:0006970(response to osmotic stress);GO:0009611(response to wounding);GO:0009922(fatty acid elongase activity);GO:0010345(suberin biosynthetic process);GO:0016021(integral component of membrane);GO:0102336(3-oxo-arachidoyl-CoA synthase activity);GO:0102337(3-oxo-cerotoyl-CoA synthase activity);GO:0102338(3-oxo-lignoceronyl-CoA synt…	-	K15397	3-ketoacyl-CoA synthase	EC:2.3.1.199	vvi00062(Fatty acid elongation)	F6GXK6.1 PF08392.10;FAE1_CUT1_RppA;	0	211.745	10.1405	0.000513601	0.0331887	up
TRINITY_DN15524_c0_g1	600	-	-	-	-	-	-	-	-	-	-	51.8737	0.808513	-5.90873	0.000517598	0.0333583	down
TRINITY_DN13241_c2_g3	449	PREDICTED: transcription factor bHLH3 [Vitis vinifera]	BHLH3	Transcription factor bHLH3 OS=Arabidopsis thaliana GN=BHLH3 PE=2 SV=1	GO:0003677(DNA binding);GO:0003700(DNA binding transcription factor activity);GO:0005515(protein binding);GO:0005634(nucleus);GO:0006351(transcription, DNA-templated);GO:0006355(regulation of transcription, DNA-templated);GO:0010629(negative regulation of gene expression);GO:0046983(protein dimerization activity)	ENOG41114N5(Transcription factor)	-	-	-	-	F6GXN4.1 PF14215.4;bHLH-MYC_N;	78.3698	481.106	2.61649	0.000520804	0.0334761	up
TRINITY_DN12143_c0_g1	1434	PREDICTED: protein SRG1 [Vitis vinifera]	SRG1	Protein SRG1 OS=Arabidopsis thaliana GN=SRG1 PE=2 SV=1	GO:0051213(dioxygenase activity)	COG3491(2OGFe(II) oxygenase)	K05278	flavonol synthase	EC:1.14.20.6	cpap00941(Flavonoid biosynthesis)	I1K3C0.2 PF03171.18;2OG-FeII_Oxy;	11.2899	315.642	4.79331	0.000524658	0.0335759	up
TRINITY_DN16176_c1_g1	860	Pectinesterase inhibitor 9 [Vitis vinifera]	-	21 kDa protein OS=Daucus carota PE=2 SV=1	GO:0004857(enzyme inhibitor activity)	ENOG41116V7(PMEI)	K01051	pectinesterase	EC:3.1.1.11	hbr00040(Pentose and glucuronate interconversions)	F6HHR9.1 PF04043.13;PMEI;	3306.1	604.778	-2.45046	0.000525121	0.0335759	down
TRINITY_DN17317_c0_g2	810	hypothetical protein COLO4_14887 [Corchorus olitorius]	-	-	GO:0003674(molecular_function);GO:0005575(cellular_component);GO:0008150(biological_process)	ENOG41129UG(Protein of unknown function (DUF674))	K01593	aromatic-L-amino-acid/L-tryptophan decarboxylase	EC:4.1.1.28 4.1.1.105	mtr00350(Tyrosine metabolism);mtr00360(Phenylalanine metabolism);mtr00380(Tryptophan metabolism);mtr00901(Indole alkaloid biosynthesis);mtr00950(Isoquinoline alkaloid biosynthesis);mtr00965(Betalain biosynthesis)	D7TM06.1 PF05056.10;DUF674;	59.4263	9.70806	-2.61643	0.000527517	0.0336407	down
TRINITY_DN18115_c0_g3	1894	PREDICTED: leucine-rich repeat receptor-like serine/threonine-protein kinase BAM1 [Vitis vinifera]	BAM1	Leucine-rich repeat receptor-like serine/threonine-protein kinase BAM1 OS=Arabidopsis thaliana GN=BAM1 PE=1 SV=1	GO:0004672(protein kinase activity);GO:0004674(protein serine/threonine kinase activity);GO:0005515(protein binding);GO:0005524(ATP binding);GO:0005886(plasma membrane);GO:0006468(protein phosphorylation);GO:0007169(transmembrane receptor protein tyrosine kinase signaling pathway);GO:0009934(regulation of meristem structural organization);GO:0010075(regulation of meristem growth);GO:0010480(micro…	COG4886(leucine Rich Repeat)	NA	NA	NA	NA(NA)	F6HK43.1 PF00069.23;Pkinase;	101.247	14.2605	-2.83116	0.000529346	0.0336689	down
TRINITY_DN13580_c1_g2	350	-	-	-	-	-	-	-	-	-	-	11.3355	0	-6.02079	0.000531923	0.0337418	down
TRINITY_DN18479_c2_g6	229	hypothetical protein CK203_005770 [Vitis vinifera]	-	-	-	ENOG410YHN4(DNA binding)	-	-	-	-	-	19.5162	99.0071	2.33491	0.00053327	0.0337418	up
TRINITY_DN11551_c0_g1	871	PREDICTED: pollen-specific protein-like At4g18596 [Vitis vinifera]	-	-	GO:0003674(molecular_function);GO:0005576(extracellular region);GO:0008150(biological_process)	ENOG4111CP0(Pollen proteins Ole e I like)	-	-	-	-	D7SVM0.1 PF01190.15;Pollen_Ole_e_I;	1398.38	101.463	-3.78443	0.00053621	0.0338397	down
TRINITY_DN199_c0_g1	366	-	Ccdc153	Coiled-coil domain-containing protein 153 OS=Mus musculus GN=Ccdc153 PE=3 SV=1	GO:0003674(molecular_function);GO:0005575(cellular_component);GO:0008150(biological_process)	ENOG4111VS3(coiled-coil domain containing 153)	-	-	-	-	-	11.2728	0	-6.01327	0.000539806	0.03391	down
TRINITY_DN2218_c0_g1	397	-	-	-	-	-	-	-	-	-	-	12.4737	0	-6.158	0.000540114	0.03391	down
TRINITY_DN15023_c0_g7	908	hypothetical protein CK203_088001 [Vitis vinifera]	-	-	GO:0003723(RNA binding);GO:0005634(nucleus);GO:0008150(biological_process)	COG0724(Rna-binding protein)	K14398	cleavage and polyadenylation specificity factor subunit 6/7	-	vvi03015(mRNA surveillance pathway)	-	81.3651	222.001	1.4518	0.000546046	0.034194	up
TRINITY_DN19060_c1_g2	259	hypothetical protein VITISV_022895 [Vitis vinifera]	-	-	-	-	-	-	-	-	-	5.49304	32.1237	2.55974	0.000549798	0.0343404	up
TRINITY_DN18251_c0_g1	583	Protein NRT1/ PTR family 5.10 [Vitis vinifera]	NPF5.16	Protein NRT1/ PTR FAMILY 5.16 OS=Arabidopsis thaliana GN=NPF5.16 PE=2 SV=1	GO:0005215(transporter activity);GO:0005886(plasma membrane);GO:0006857(oligopeptide transport);GO:0009705(plant-type vacuole membrane);GO:0015706(nitrate transport);GO:0016020(membrane);GO:0016021(integral component of membrane);GO:0055085(transmembrane transport);GO:0080054(low-affinity nitrate transmembrane transporter activity)	COG3104(transporter)	NA	NA	NA	NA(NA)	D7U9B6.1 PF00854.19;PTR2;	26.7087	0.808513	-4.92159	0.000556085	0.0346441	down
TRINITY_DN18934_c4_g6	304	-	-	-	-	-	-	-	-	-	-	28.4464	3.01927	-3.21095	0.000566071	0.035176	down
TRINITY_DN20043_c0_g1	295	hypothetical protein VITISV_005324 [Vitis vinifera]	-	-	GO:0004674(protein serine/threonine kinase activity);GO:0005886(plasma membrane);GO:0006468(protein phosphorylation)	COG0515(Serine Threonine protein kinase)	-	-	-	-	-	2.25795	51.5411	4.43439	0.00056902	0.0352691	up
TRINITY_DN14610_c1_g3	966	PREDICTED: uncharacterized protein LOC100267543 [Vitis vinifera]	-	-	GO:0003674(molecular_function);GO:0005886(plasma membrane);GO:0008150(biological_process);GO:0016021(integral component of membrane)	ENOG4111UA9(harpin-induced protein)	NA	NA	NA	NA(NA)	F6H1R4.1 PF03168.11;LEA_2;	211.124	54.6223	-1.94917	0.000571405	0.0353268	down
TRINITY_DN14518_c3_g1	1064	PREDICTED: uncharacterized protein LOC100265105 [Vitis vinifera]	-	-	-	ENOG4111QXZ(NA)	-	-	-	-	F6HVT9.1 PF09976.7;TPR_21;	505.872	179.055	-1.49653	0.000578097	0.035536	down
TRINITY_DN14982_c0_g1	935	unnamed protein product, partial [Vitis vinifera]	-	-	-	ENOG410YNSE(Component of the spindle pole body (SPB) required for the proper execution of spindle pole body (SPB) duplication. Potential role in cross-linking filaments or anchoring other molecules. It is essential for growth (By similarity))	-	-	-	-	-	0.685521	66.7868	6.62078	0.00058005	0.035536	up
TRINITY_DN8043_c0_g2	283	-	-	-	-	-	-	-	-	-	-	0	12.8183	6.09666	0.000581854	0.035536	up
TRINITY_DN6303_c0_g1	555	CASP-like protein 1C2 [Vitis vinifera]	VIT_12s0028g03760	CASP-like protein 1C2 OS=Vitis vinifera GN=VIT_12s0028g03760 PE=2 SV=1	GO:0003954(NADH dehydrogenase activity);GO:0005886(plasma membrane);GO:0016021(integral component of membrane);GO:0051536(iron-sulfur cluster binding)	ENOG410ZRZJ(CASP-like protein)	NA	NA	NA	NA(NA)	A7PJ32.1 PF04535.10;DUF588;	26.5106	0.269504	-6.28498	0.000581909	0.035536	down
TRINITY_DN13454_c2_g2	708	-	-	-	-	-	-	-	-	-	-	911.487	109.083	-3.06137	0.00058311	0.035536	down
TRINITY_DN10895_c0_g1	1015	predicted protein [Chlamydomonas reinhardtii]	GRINA	Protein lifeguard 1 OS=Homo sapiens GN=GRINA PE=2 SV=1	GO:0005783(endoplasmic reticulum);GO:0005794(Golgi apparatus);GO:0016021(integral component of membrane);GO:0032469(endoplasmic reticulum calcium ion homeostasis);GO:0044325(ion channel binding);GO:1902236(negative regulation of endoplasmic reticulum stress-induced intrinsic apoptotic signaling pathway)	COG0670(Membrane)	NA	NA	NA	NA(NA)	H9H2N9.1 PF01027.18;Bax1-I;	50.7679	6.83275	-2.92111	0.000583565	0.035536	down
TRINITY_DN15527_c2_g1	829	unnamed protein product, partial [Vitis vinifera]	QPT	Nicotinate-nucleotide pyrophosphorylase [carboxylating], chloroplastic OS=Arabidopsis thaliana GN=QPT PE=2 SV=2	GO:0004514(nicotinate-nucleotide diphosphorylase (carboxylating) activity);GO:0005737(cytoplasm);GO:0009435(NAD biosynthetic process);GO:0034213(quinolinate catabolic process)	COG0157(nicotinate-nucleotide diphosphorylase (carboxylating) activity)	K00767	nicotinate-nucleotide pyrophosphorylase (carboxylating)	EC:2.4.2.19	vvi00760(Nicotinate and nicotinamide metabolism)	F6HFI8.1 PF01729.17;QRPTase_C;	239.882	71.8478	-1.73667	0.000585744	0.0355795	down
TRINITY_DN18194_c1_g1	2336	PREDICTED: plastidic ATP/ADP-transporter [Vitis vinifera]	-	Plastidic ATP/ADP-transporter OS=Solanum tuberosum PE=2 SV=2	GO:0005471(ATP:ADP antiporter activity);GO:0005524(ATP binding);GO:0009507(chloroplast);GO:0009536(plastid);GO:0009941(chloroplast envelope);GO:0016020(membrane);GO:0016021(integral component of membrane);GO:0031969(chloroplast membrane)	COG3202(carrier protein)	NA	NA	NA	NA(NA)	F6HX76.1 PF03219.12;TLC;	5499.33	19103.9	1.79649	0.000588585	0.0356629	up
TRINITY_DN7328_c0_g1	468	-	-	-	-	-	-	-	-	-	-	18.0927	0.326009	-5.72849	0.000591181	0.0357311	down
TRINITY_DN17187_c1_g2	777	PREDICTED: dehydration-responsive element-binding protein 3 [Vitis vinifera]	DREB3	Dehydration-responsive element-binding protein 3 OS=Arabidopsis thaliana GN=DREB3 PE=2 SV=1	GO:0003677(DNA binding);GO:0003700(DNA binding transcription factor activity);GO:0005634(nucleus);GO:0006351(transcription, DNA-templated);GO:0006355(regulation of transcription, DNA-templated);GO:0009873(ethylene-activated signaling pathway);GO:0043565(sequence-specific DNA binding);GO:0045893(positive regulation of transcription, DNA-templated)	-	NA	NA	NA	NA(NA)	F6HYC5.1 PF00847.18;AP2;	49.1885	4.94978	-3.32573	0.000594352	0.0357777	down
TRINITY_DN16016_c1_g1	643	-	-	-	-	-	-	-	-	-	-	174.991	29.3398	-2.57365	0.000594896	0.0357777	down
TRINITY_DN15188_c0_g1	1999	PREDICTED: uncharacterized protein LOC100257764 [Vitis vinifera]	-	-	GO:0008375(acetylglucosaminyltransferase activity);GO:0016021(integral component of membrane);GO:0016757(transferase activity, transferring glycosyl groups)	ENOG41114H8(Core-2/I-Branching enzyme)	-	-	-	-	D7SJ18.1 PF02485.19;Branch;	45.6042	197.876	2.10993	0.000601302	0.0360737	up
TRINITY_DN14614_c3_g1	922	PREDICTED: dof zinc finger protein DOF2.5 isoform X2 [Vitis vinifera]	DOF1.8	Dof zinc finger protein DOF1.8 OS=Arabidopsis thaliana GN=DOF1.8 PE=2 SV=1	GO:0003677(DNA binding);GO:0003700(DNA binding transcription factor activity);GO:0005515(protein binding);GO:0005634(nucleus);GO:0006351(transcription, DNA-templated);GO:0006355(regulation of transcription, DNA-templated);GO:0043565(sequence-specific DNA binding);GO:0044212(transcription regulatory region DNA binding);GO:0046872(metal ion binding)	ENOG410YH6N(Zinc finger protein)	NA	NA	NA	NA(NA)	M0SFP2.1 PF02701.13;zf-Dof;	368.031	1419.92	1.94828	0.000605046	0.0362089	up
TRINITY_DN14311_c0_g7	731	PREDICTED: uncharacterized protein LOC100854860 [Vitis vinifera]	-	-	-	-	-	-	-	-	-	46.2503	2.83004	-4.03026	0.000607141	0.036245	down
TRINITY_DN10115_c0_g1	377	-	HEPACAM	Hepatocyte cell adhesion molecule OS=Bos taurus GN=HEPACAM PE=2 SV=1	GO:0005737(cytoplasm);GO:0005911(cell-cell junction);GO:0007050(cell cycle arrest);GO:0007155(cell adhesion);GO:0016021(integral component of membrane);GO:0030424(axon);GO:0034613(cellular protein localization);GO:0040008(regulation of growth)	ENOG410ZWCW(hepatic and glial cell adhesion molecule)	-	-	-	-	D3ZEI4.2 PF07686.15;V-set;	11.2683	0	-6.01261	0.00061109	0.0363913	down
TRINITY_DN17761_c0_g1	802	Disease resistance protein RPS2 [Vitis vinifera]	-	-	-	COG4886(leucine Rich Repeat)	-	-	-	-	-	77.2328	22.0914	-1.80296	0.000614807	0.0365232	down
TRINITY_DN7483_c0_g1	866	PREDICTED: uncharacterized protein LOC100855321 [Vitis vinifera]	slr0992	Putative tRNA (cytidine(34)-2'-O)-methyltransferase OS=Synechocystis sp. (strain PCC 6803 / Kazusa) GN=slr0992 PE=3 SV=1	GO:0002131(wobble position cytosine ribose methylation);GO:0002132(wobble position uridine ribose methylation);GO:0003723(RNA binding);GO:0008168(methyltransferase activity)	COG0219(Methylates the ribose at the nucleotide 34 wobble position in the two leucyl isoacceptors tRNA(Leu)(CmAA) and tRNA(Leu)(cmnm5UmAA). Catalyzes the methyl transfer from S- adenosyl-L-methionine to the 2'-OH of the wobble nucleotide (By similarity))	NA	NA	NA	NA(NA)	D7T2X8.1 PF00588.17;SpoU_methylase;	244.065	67.7972	-1.84692	0.000625129	0.0370458	down
TRINITY_DN17208_c2_g3	1194	-	-	-	-	-	-	-	-	-	-	44.3971	0.269504	-7.03066	0.000628898	0.0371351	down
TRINITY_DN12092_c0_g3	1374	Zinc finger protein CONSTANS-like 2 [Vitis vinifera]	COL2	Zinc finger protein CONSTANS-LIKE 2 OS=Arabidopsis thaliana GN=COL2 PE=1 SV=1	GO:0005634(nucleus);GO:0009416(response to light stimulus);GO:0009909(regulation of flower development)	COG5641(Transcription factor)	K12135	zinc finger protein CONSTANS	-	thj04712(Circadian rhythm - plant)	B9H3V0.1 PF00643.22;zf-B_box;	1124.63	103.58	-3.43966	0.000629693	0.0371351	down
TRINITY_DN17970_c0_g1	427	-	-	-	-	-	-	-	-	-	-	25.8475	151.188	2.55362	0.000632012	0.037175	up
TRINITY_DN17860_c1_g1	2558	PREDICTED: G-type lectin S-receptor-like serine/threonine-protein kinase LECRK3 [Vitis vinifera]	LECRK3	G-type lectin S-receptor-like serine/threonine-protein kinase LECRK3 OS=Oryza sativa subsp. japonica GN=LECRK3 PE=3 SV=2	GO:0004674(protein serine/threonine kinase activity);GO:0005886(plasma membrane);GO:0006468(protein phosphorylation)	ENOG410YBN4(G-type lectin S-receptor-like serine threonine-protein kinase)	NA	NA	NA	NA(NA)	F6GUD6.1 PF00069.23;Pkinase;	959.527	122.386	-2.97032	0.00063343	0.037175	down
TRINITY_DN11178_c0_g1	629	cytochrome c oxidase subunit 2 (mitochondrion) [Roya obtusa]	Mtco2	Cytochrome c oxidase subunit 2 OS=Mus musculus GN=Mtco2 PE=1 SV=1	GO:0004129(cytochrome-c oxidase activity);GO:0005507(copper ion binding);GO:0005739(mitochondrion);GO:0005743(mitochondrial inner membrane);GO:0005751(mitochondrial respiratory chain complex IV);GO:0016020(membrane);GO:0016021(integral component of membrane);GO:0016491(oxidoreductase activity);GO:0022900(electron transport chain);GO:0042773(ATP synthesis coupled electron transport);GO:0045277(res…	COG1622(Subunits I and II form the functional core of the enzyme complex. Electrons originating in cytochrome c are transferred via heme a and Cu(A) to the binuclear center formed by heme a3 and Cu(B) (By similarity))	K02261	cytochrome c oxidase subunit 2	-	apro00190(Oxidative phosphorylation)	Q8WBA9.1 PF00116.18;COX2;	797.127	184.837	-2.11001	0.000641393	0.0375516	down
TRINITY_DN15614_c0_g1	2103	PREDICTED: probable sulfate transporter 3.3 [Vitis vinifera]	SULTR3;3	Probable sulfate transporter 3.3 OS=Arabidopsis thaliana GN=SULTR3;3 PE=2 SV=2	GO:0005887(integral component of plasma membrane);GO:0015116(sulfate transmembrane transporter activity)	COG0659(sulfate transporter)	NA	NA	NA	NA(NA)	A0A061E9C7.1 PF00916.18;Sulfate_transp;	1471.3	241.806	-2.60438	0.000648024	0.0378064	down
TRINITY_DN11330_c0_g1	1168	PREDICTED: uncharacterized protein LOC100854700 [Vitis vinifera]	dnaJ	Chaperone protein DnaJ OS=Nostoc punctiforme (strain ATCC 29133 / PCC 73102) GN=dnaJ PE=3 SV=1	GO:0006457(protein folding);GO:0009507(chloroplast)	COG1141(Ferredoxin);COG2214(DNAj domain protein)	NA	NA	NA	NA(NA)	D7T0C2.1 PF13370.4;Fer4_13;	265.525	54.7246	-2.27812	0.000648857	0.0378064	down
TRINITY_DN9465_c0_g1	637	hypothetical protein VITISV_043140 [Vitis vinifera]	-	-	-	-	-	-	-	-	-	117.252	2.60402	-5.4722	0.00065299	0.0379562	down
TRINITY_DN14064_c0_g1	1274	unnamed protein product, partial [Vitis vinifera]	SSL5	Protein STRICTOSIDINE SYNTHASE-LIKE 5 OS=Arabidopsis thaliana GN=SSL5 PE=2 SV=1	GO:0005783(endoplasmic reticulum);GO:0016020(membrane);GO:0016788(hydrolase activity, acting on ester bonds)	COG3386(SMP-30 gluconolaconase LRE domain protein)	NA	NA	NA	NA(NA)	M7ZCY0.1 PF08450.10;SGL;	153.568	19.7717	-2.95707	0.000659764	0.0381041	down
TRINITY_DN13983_c0_g1	1166	PREDICTED: uncharacterized protein LOC100248895 [Vitis vinifera]	-	-	GO:0003674(molecular_function);GO:0005634(nucleus);GO:0008150(biological_process)	ENOG410YC9T(Plant-specific domain TIGR01615 family protein)	-	-	-	-	E0CTE7.1 PF04720.10;PDDEXK_6;	1445.52	9716.69	2.7488	0.000660236	0.0381041	up
TRINITY_DN10599_c0_g1	461	hypothetical protein CK203_076992 [Vitis vinifera]	-	-	GO:0003674(molecular_function);GO:0008150(biological_process);GO:0016021(integral component of membrane)	ENOG410YJ39(Protein of unknown function, DUF599)	-	-	-	-	A0A061EHT8.1 PF04654.10;DUF599;	0.627222	19.6516	4.89212	0.000660239	0.0381041	up
TRINITY_DN8015_c0_g1	325	hypothetical protein VITISV_007448 [Vitis vinifera]	Asrgl1	Isoaspartyl peptidase/L-asparaginase OS=Mus musculus GN=Asrgl1 PE=1 SV=1	GO:0004067(asparaginase activity);GO:0005737(cytoplasm);GO:0006508(proteolysis);GO:0008233(peptidase activity);GO:0008798(beta-aspartyl-peptidase activity);GO:0016787(hydrolase activity);GO:0033345(asparagine catabolic process via L-aspartate)	COG1446(asparaginase)	NA	NA	NA	NA(NA)	Q8VI04.1 PF01112.16;Asparaginase_2;	11.1116	0	-5.99089	0.000660762	1	down
TRINITY_DN555_c0_g1	418	-	Ptprz1	Receptor-type tyrosine-protein phosphatase zeta OS=Mus musculus GN=Ptprz1 PE=1 SV=1	GO:0002244(hematopoietic progenitor cell differentiation);GO:0004721(phosphoprotein phosphatase activity);GO:0004725(protein tyrosine phosphatase activity);GO:0005515(protein binding);GO:0005576(extracellular region);GO:0005615(extracellular space);GO:0005737(cytoplasm);GO:0005886(plasma membrane);GO:0006470(protein dephosphorylation);GO:0007409(axonogenesis);GO:0007413(axonal fasciculation);GO:0…	COG3338(Carbonic anhydrase);COG5599(protein tyrosine phosphatase)	-	-	-	-	F7DJJ9.1 PF00102.25;Y_phosphatase;	12.411	0	-6.15121	0.000662551	0.0381469	down
TRINITY_DN17614_c0_g1	1109	unnamed protein product, partial [Vitis vinifera]	XA21	Receptor kinase-like protein Xa21 OS=Oryza sativa subsp. indica GN=XA21 PE=1 SV=1	GO:0005515(protein binding)	COG0515(Serine Threonine protein kinase)	K13420	LRR receptor-like serine/threonine-protein kinase FLS2	EC:2.7.11.1	egr04016(MAPK signaling pathway - plant);egr04626(Plant-pathogen interaction)	D7SQF6.1 PF00069.23;Pkinase;	166.722	9.01789	-4.20001	0.000669718	0.0384136	down
TRINITY_DN12961_c0_g1	1014	PREDICTED: osmotin-like protein [Vitis vinifera]	-	Osmotin-like protein OS=Solanum lycopersicum PE=1 SV=1	GO:0003674(molecular_function);GO:0005576(extracellular region);GO:0009505(plant-type cell wall);GO:0009506(plasmodesma);GO:0051707(response to other organism)	ENOG410YFST(osmotin-like protein)	NA	NA	NA	NA(NA)	V4SGR7.1 PF00314.15;Thaumatin;	570.046	221.719	-1.36167	0.000670345	0.0384136	down
TRINITY_DN16900_c0_g1	1806	Aspartic proteinase NANA, chloroplast [Vitis vinifera]	nep1	Aspartic proteinase nepenthesin-1 OS=Nepenthes gracilis GN=nep1 PE=1 SV=1	GO:0004190(aspartic-type endopeptidase activity);GO:0006508(proteolysis);GO:0030163(protein catabolic process)	ENOG410XNV7(aspartic)	NA	NA	NA	NA(NA)	F6H9S0.1 PF14543.4;TAXi_N;	162.714	38.3227	-2.07939	0.000676052	0.0386495	down
TRINITY_DN20112_c0_g1	310	NADH dehydrogenase subunit 3 [Chaetosphaeridium globosum]	Mtnd3	NADH-ubiquinone oxidoreductase chain 3 OS=Mus musculus GN=Mtnd3 PE=1 SV=3	GO:0005739(mitochondrion);GO:0005747(mitochondrial respiratory chain complex I);GO:0006979(response to oxidative stress);GO:0008137(NADH dehydrogenase (ubiquinone) activity);GO:0009725(response to hormone);GO:0016020(membrane);GO:0016021(integral component of membrane);GO:0016491(oxidoreductase activity);GO:0030964(NADH dehydrogenase complex);GO:0055114(oxidation-reduction process);GO:0070469(res…	COG0838(NDH-1 shuttles electrons from NADH, via FMN and iron- sulfur (Fe-S) centers, to quinones in the respiratory chain)	K03880	NADH-ubiquinone oxidoreductase chain 3	EC:1.6.5.3	mis00190(Oxidative phosphorylation)	P03899.3 PF00507.17;Oxidored_q4;	89.7945	16.7471	-2.43702	0.000685454	0.039095	down
TRINITY_DN11620_c1_g1	506	-	-	-	-	-	-	-	-	-	-	188.76	1126.07	2.57484	0.000695622	0.0394851	up
TRINITY_DN18214_c1_g1	3229	PREDICTED: lon protease homolog 2, peroxisomal [Vitis vinifera]	-	Lon protease homolog 2, peroxisomal OS=Spinacia oleracea PE=2 SV=2	GO:0004176(ATP-dependent peptidase activity);GO:0005782(peroxisomal matrix);GO:0006515(protein quality control for misfolded or incompletely synthesized proteins);GO:0006625(protein targeting to peroxisome);GO:0016485(protein processing)	COG0466(ATP-dependent serine protease that mediates the selective degradation of mutant and abnormal proteins as well as certain short-lived regulatory proteins. Required for cellular homeostasis and for survival from DNA damage and developmental changes induced by stress. Degrades polypeptides processively to yield small peptide fragments that are 5 to 10 amino acids long. Binds to DNA in a doub…	NA	NA	NA	NA(NA)	D7TTJ0.1 PF02190.14;LON_substr_bdg;	2146.56	5108.54	1.2508	0.000695788	0.0394851	up
TRINITY_DN15577_c1_g1	453	PREDICTED: 1-aminocyclopropane-1-carboxylate oxidase homolog 1 [Vitis vinifera]	At1g04380	1-aminocyclopropane-1-carboxylate oxidase homolog 7 OS=Arabidopsis thaliana GN=At1g04380 PE=1 SV=1	GO:0051213(dioxygenase activity)	COG3491(2OGFe(II) oxygenase)	K13229	2,4-dihydroxy-1,4-benzoxazin-3-one-glucoside dioxygenase	EC:1.14.11.59	zma00402(Benzoxazinoid biosynthesis)	F6H8I4.1 PF03171.18;2OG-FeII_Oxy;	55.504	4.93498	-3.50643	0.000697579	0.0394851	down
TRINITY_DN5310_c0_g1	431	-	Luzp2	Leucine zipper protein 2 OS=Mus musculus GN=Luzp2 PE=2 SV=1	GO:0003674(molecular_function);GO:0005575(cellular_component);GO:0005576(extracellular region);GO:0008150(biological_process)	ENOG4111GQ9(leucine zipper protein 2)	-	-	-	-	-	11.7882	0	-6.07633	0.000700033	0.0394851	down
TRINITY_DN15850_c0_g2	308	-	-	-	-	-	-	-	-	-	-	0.282243	14.8094	5.33853	0.000700418	0.0394851	up
TRINITY_DN18198_c0_g1	590	hypothetical protein LR48_Vigan727s001200 [Vigna angularis]	CRK5	CDPK-related kinase 5 OS=Arabidopsis thaliana GN=CRK5 PE=2 SV=1	GO:0004683(calmodulin-dependent protein kinase activity);GO:0005516(calmodulin binding);GO:0005634(nucleus);GO:0005737(cytoplasm);GO:0005886(plasma membrane);GO:0009738(abscisic acid-activated signaling pathway);GO:0009931(calcium-dependent protein serine/threonine kinase activity);GO:0018105(peptidyl-serine phosphorylation);GO:0035556(intracellular signal transduction);GO:0046777(protein autopho…	ENOG410XRMJ(calcium-dependent protein kinase)	NA	NA	NA	NA(NA)	M5VWK1.1 PF00069.23;Pkinase;	121.259	15.5941	-2.96119	0.000703577	0.0395713	down
TRINITY_DN13508_c0_g1	1278	PREDICTED: uncharacterized protein LOC100256719 isoform X2 [Vitis vinifera]	-	-	-	ENOG410YY1E(NA)	-	-	-	-	I1HQC8.1 PF06814.11;Lung_7-TM_R;	65.2756	12.5834	-2.36162	0.000706227	0.0396287	down
TRINITY_DN15504_c3_g3	648	PREDICTED: dirigent protein 22 [Vitis vinifera]	DIR19	Dirigent protein 19 OS=Arabidopsis thaliana GN=DIR19 PE=2 SV=1	GO:0009699(phenylpropanoid biosynthetic process);GO:0042349(guiding stereospecific synthesis activity)	ENOG410YGJA(Disease resistance response protein)	K01870	isoleucyl-tRNA synthetase	EC:6.1.1.5	csat00970(Aminoacyl-tRNA biosynthesis)	F6GUI9.1 PF03018.12;Dirigent;	66.6226	7.6466	-3.10241	0.000711225	0.0398171	down
TRINITY_DN14556_c2_g4	761	PREDICTED: auxin-repressed 12.5 kDa protein isoform X1 [Vitis vinifera]	-	Auxin-repressed 12.5 kDa protein OS=Fragaria ananassa PE=2 SV=1	GO:0005634(nucleus);GO:0007275(multicellular organism development)	ENOG410YV4V(Auxin-repressed 12.5 kDa)	-	-	-	-	A5BEH3.1 PF05564.10;Auxin_repressed;	36920.7	5354.37	-2.78564	0.000716372	0.0400131	down
TRINITY_DN5706_c0_g1	363	-	-	-	-	-	-	-	-	-	-	11.7525	0	-6.06975	0.00072436	0.0403665	down
TRINITY_DN15391_c0_g7	1738	PREDICTED: low-temperature-induced cysteine proteinase [Vitis vinifera]	Os04g0670200	Oryzain beta chain OS=Oryza sativa subsp. japonica GN=Os04g0670200 PE=1 SV=2	GO:0004197(cysteine-type endopeptidase activity);GO:0005615(extracellular space);GO:0005764(lysosome);GO:0051603(proteolysis involved in cellular protein catabolic process)	COG4870(cathepsin)	NA	NA	NA	NA(NA)	F6HMA2.1 PF00112.21;Peptidase_C1;	333.834	114.781	-1.53933	0.000728513	0.0404784	down
TRINITY_DN12746_c0_g1	2810	PREDICTED: SPX domain-containing membrane protein At4g22990 [Vitis vinifera]	At4g22990	SPX domain-containing membrane protein At4g22990 OS=Arabidopsis thaliana GN=At4g22990 PE=2 SV=2	GO:0006817(phosphate ion transport);GO:0009705(plant-type vacuole membrane);GO:0016021(integral component of membrane);GO:0055085(transmembrane transport);GO:1905011(transmembrane phosphate ion transport from cytosol to vacuole)	ENOG41101S9(SPX domain-containing membrane protein)	-	-	-	-	K4DFX5.1 PF07690.14;MFS_1;	319.326	2125.83	2.73426	0.000729701	0.0404784	up
TRINITY_DN13716_c0_g1	2647	PREDICTED: protein CHROMATIN REMODELING 19 [Vitis vinifera]	ETL1	Protein CHROMATIN REMODELING 19 OS=Arabidopsis thaliana GN=ETL1 PE=1 SV=1	GO:0003677(DNA binding);GO:0004386(helicase activity);GO:0005515(protein binding);GO:0005524(ATP binding);GO:0005634(nucleus);GO:0006281(DNA repair);GO:0006351(transcription, DNA-templated);GO:0006355(regulation of transcription, DNA-templated);GO:0006974(cellular response to DNA damage stimulus);GO:0016569(covalent chromatin modification);GO:0031047(gene silencing by RNA);GO:0071494(cellular res…	ENOG410XNUT(helicase activity)	NA	NA	NA	NA(NA)	D7TAI9.1 PF00176.21;SNF2_N;	665.839	237.549	-1.48556	0.000739993	0.0409227	down
TRINITY_DN17462_c0_g1	1140	PREDICTED: IQ domain-containing protein IQM3 isoform X1 [Vitis vinifera]	IQM3	IQ domain-containing protein IQM3 OS=Arabidopsis thaliana GN=IQM3 PE=2 SV=1	GO:0005516(calmodulin binding);GO:0005634(nucleus);GO:0005737(cytoplasm);GO:0008150(biological_process);GO:0009507(chloroplast)	ENOG4111I0K(calmodulin-binding family)	-	-	-	-	-	28.2117	207.93	2.87387	0.000741079	0.0409227	up
TRINITY_DN8900_c0_g2	380	-	Slco1c1	Solute carrier organic anion transporter family member 1C1 OS=Mus musculus GN=Slco1c1 PE=1 SV=1	GO:0005215(transporter activity);GO:0005886(plasma membrane);GO:0005887(integral component of plasma membrane);GO:0006811(ion transport);GO:0008514(organic anion transmembrane transporter activity);GO:0015125(bile acid transmembrane transporter activity);GO:0015347(sodium-independent organic anion transmembrane transporter activity);GO:0015349(thyroid hormone transmembrane transporter activity);G…	ENOG410XRSF(transporter activity)	-	-	-	-	Q9ERB5.1 PF03137.18;OATP;	11.2281	0	-6.00496	0.000761817	0.0419725	down
TRINITY_DN13136_c0_g1	1278	unnamed protein product, partial [Vitis vinifera]	PER11	Peroxidase 11 OS=Arabidopsis thaliana GN=PER11 PE=1 SV=1	GO:0004601(peroxidase activity);GO:0005576(extracellular region);GO:0006979(response to oxidative stress);GO:0020037(heme binding);GO:0042744(hydrogen peroxide catabolic process);GO:0046872(metal ion binding);GO:0048511(rhythmic process);GO:0055114(oxidation-reduction process)	ENOG410YA9R(peroxidase)	K00430	peroxidase	EC:1.11.1.7	vvi00940(Phenylpropanoid biosynthesis)	F6HGH0.1 PF00141.21;peroxidase;	357.111	37.4479	-3.25331	0.000772699	0.0423979	down
TRINITY_DN17800_c0_g2	1519	PREDICTED: protein MID1-COMPLEMENTING ACTIVITY 1 isoform X3 [Vitis vinifera]	MCA1	Protein MID1-COMPLEMENTING ACTIVITY 1 OS=Arabidopsis thaliana GN=MCA1 PE=1 SV=1	GO:0005262(calcium channel activity);GO:0005886(plasma membrane);GO:0005887(integral component of plasma membrane);GO:0006816(calcium ion transport);GO:0007231(osmosensory signaling pathway);GO:0007638(mechanosensory behavior);GO:0033500(carbohydrate homeostasis);GO:0070588(calcium ion transmembrane transport)	ENOG4111BG0(PLAC8 family)	-	-	-	-	B9HSK0.2 PF04749.15;PLAC8;	246.923	860.232	1.80198	0.000773028	0.0423979	up
TRINITY_DN12090_c0_g1	1256	PREDICTED: peroxidase 16 [Vitis vinifera]	PER16	Peroxidase 16 OS=Arabidopsis thaliana GN=PER16 PE=1 SV=2	GO:0004601(peroxidase activity);GO:0005576(extracellular region);GO:0006979(response to oxidative stress);GO:0020037(heme binding);GO:0042744(hydrogen peroxide catabolic process);GO:0046872(metal ion binding);GO:0055114(oxidation-reduction process)	ENOG4111S7R(peroxidase)	K00430	peroxidase	EC:1.11.1.7	vvi00940(Phenylpropanoid biosynthesis)	D7SQC8.1 PF00141.21;peroxidase;	791.352	86.3154	-3.19511	0.00077793	0.0425343	down
TRINITY_DN17561_c0_g1	441	putative calcium-binding protein CML31 [Vitis vinifera]	CML19	Putative calcium-binding protein CML19 OS=Oryza sativa subsp. japonica GN=CML19 PE=3 SV=1	GO:0005509(calcium ion binding)	COG5126(Calcium-binding protein)	K13448	calcium-binding protein CML	-	egr04626(Plant-pathogen interaction)	F6HG72.1 PF13499.4;EF-hand_7;	179.639	13.5735	-3.72959	0.000781556	0.0425343	down
TRINITY_DN15920_c1_g5	3323	leucine-rich repeat receptor-like serine/threonine-protein kinase BAM1 [Hevea brasiliensis]	BAM1	Leucine-rich repeat receptor-like serine/threonine-protein kinase BAM1 OS=Arabidopsis thaliana GN=BAM1 PE=1 SV=1	GO:0004672(protein kinase activity);GO:0004674(protein serine/threonine kinase activity);GO:0005515(protein binding);GO:0005524(ATP binding);GO:0005886(plasma membrane);GO:0006468(protein phosphorylation);GO:0007169(transmembrane receptor protein tyrosine kinase signaling pathway);GO:0009934(regulation of meristem structural organization);GO:0010075(regulation of meristem growth);GO:0010480(micro…	COG0515(Serine Threonine protein kinase);COG4886(leucine Rich Repeat)	NA	NA	NA	NA(NA)	W9S155.1 PF07714.15;Pkinase_Tyr;	553.756	140.368	-1.97898	0.000783015	0.0425343	down
TRINITY_DN15704_c0_g3	233	-	-	-	-	-	-	-	-	-	-	402.7	133.913	-1.5874	0.000784357	0.0425343	down
TRINITY_DN1088_c0_g1	1178	PREDICTED: BRI1 kinase inhibitor 1 [Vitis vinifera]	BKI1	BRI1 kinase inhibitor 1 OS=Arabidopsis thaliana GN=BKI1 PE=1 SV=1	GO:0004860(protein kinase inhibitor activity);GO:0005515(protein binding);GO:0005634(nucleus);GO:0005829(cytosol);GO:0005886(plasma membrane);GO:0006629(lipid metabolic process);GO:0009742(brassinosteroid mediated signaling pathway);GO:0010423(negative regulation of brassinosteroid biosynthetic process);GO:0046982(protein heterodimerization activity)	ENOG410YVQJ(BRI1 kinase inhibitor)	K14499	BRI1 kinase inhibitor 1	-	vvi04075(Plant hormone signal transduction)	-	81.2881	10.8098	-2.90407	0.000784918	0.0425343	down
TRINITY_DN15292_c0_g1	1730	unnamed protein product, partial [Vitis vinifera]	DTX16	Protein DETOXIFICATION 16 OS=Arabidopsis thaliana GN=DTX16 PE=2 SV=1	GO:0006855(drug transmembrane transport)	COG0534(Mate efflux family protein)	NA	NA	NA	NA(NA)	F6GTS8.1 PF01554.16;MatE;	954.005	3222.91	1.75636	0.000786019	0.0425343	up
TRINITY_DN7634_c0_g1	1384	PREDICTED: uncharacterized protein LOC100855285 [Vitis vinifera]	-	-	GO:0003674(molecular_function);GO:0005634(nucleus);GO:0008150(biological_process);GO:0016021(integral component of membrane)	ENOG410YZPN(NA)	-	-	-	-	-	8634.94	1247.35	-2.79125	0.000788287	0.0425622	down
TRINITY_DN13839_c1_g5	2836	hypothetical protein VITISV_038658 [Vitis vinifera]	POT6	Potassium transporter 6 OS=Arabidopsis thaliana GN=POT6 PE=2 SV=1	GO:0005886(plasma membrane);GO:0015079(potassium ion transmembrane transporter activity)	COG3158(Transport of potassium into the cell (By similarity))	NA	NA	NA	NA(NA)	A0A061E5V0.1 PF02705.14;K_trans;	340.441	987.813	1.5358	0.000791024	0.0426153	up
TRINITY_DN14667_c1_g2	713	PREDICTED: ethylene-responsive transcription factor ERF023-like [Vitis vinifera]	ERF023	Ethylene-responsive transcription factor ERF023 OS=Arabidopsis thaliana GN=ERF023 PE=2 SV=1	GO:0003677(DNA binding);GO:0003700(DNA binding transcription factor activity);GO:0005634(nucleus);GO:0006351(transcription, DNA-templated);GO:0006355(regulation of transcription, DNA-templated);GO:0009873(ethylene-activated signaling pathway)	ENOG4111AQ4(AP2)	NA	NA	NA	NA(NA)	K7LFN0.1 PF00847.18;AP2;	1165.53	382.427	-1.60751	0.000795084	0.0427008	down
TRINITY_DN14702_c1_g1	773	PREDICTED: uncharacterized protein LOC100264984 [Vitis vinifera]	-	-	GO:0003674(molecular_function);GO:0005634(nucleus);GO:0008150(biological_process);GO:0009507(chloroplast);GO:0009535(chloroplast thylakoid membrane)	ENOG410XZGC(NA)	-	-	-	-	-	3027.99	1047.9	-1.53058	0.000796126	0.0427008	down
TRINITY_DN16691_c2_g1	1932	hypothetical protein VITISV_017971 [Vitis vinifera]	WAKL2	Wall-associated receptor kinase-like 2 OS=Arabidopsis thaliana GN=WAKL2 PE=2 SV=1	GO:0004674(protein serine/threonine kinase activity);GO:0005886(plasma membrane);GO:0007166(cell surface receptor signaling pathway)	COG0515(Serine Threonine protein kinase)	NA	NA	NA	NA(NA)	F6GTH1.1 PF00069.23;Pkinase;	571.464	2128.32	1.89645	0.000800656	0.0428492	up
TRINITY_DN19260_c0_g1	2870	putative ribonuclease H protein [Vitis vinifera]	PGLP2	Phosphoglycolate phosphatase 2 OS=Arabidopsis thaliana GN=PGLP2 PE=1 SV=1	GO:0005829(cytosol);GO:0016311(dephosphorylation);GO:0016791(phosphatase activity)	ENOG410Y65V(Retrotransposon protein)	K19269	phosphoglycolate phosphatase	EC:3.1.3.18 3.1.3.48	vvi00630(Glyoxylate and dicarboxylate metabolism)	F6HCV4.1 PF13344.4;Hydrolase_6;	157.867	581.03	1.8785	0.000804463	0.0428864	up
TRINITY_DN17498_c0_g1	4353	PREDICTED: HEAT repeat-containing protein 5B [Vitis vinifera]	HEATR5B	HEAT repeat-containing protein 5B OS=Homo sapiens GN=HEATR5B PE=1 SV=2	GO:0005794(Golgi apparatus);GO:0006897(endocytosis);GO:0008104(protein localization);GO:0016020(membrane);GO:0030139(endocytic vesicle);GO:0042147(retrograde transport, endosome to Golgi)	ENOG410XP05(HEAT repeat containing)	-	-	-	-	-	637.615	225.008	-1.5016	0.000804882	0.0428864	down
TRINITY_DN16469_c1_g4	1677	PREDICTED: alanine--glyoxylate aminotransferase 2 homolog 3, mitochondrial [Vitis vinifera]	At3g08860	Alanine--glyoxylate aminotransferase 2 homolog 3, mitochondrial OS=Arabidopsis thaliana GN=At3g08860 PE=2 SV=1	GO:0005739(mitochondrion);GO:0008453(alanine-glyoxylate transaminase activity);GO:0030170(pyridoxal phosphate binding);GO:0042802(identical protein binding)	COG0160(transaminase activity)	K00827	alanine-glyoxylate transaminase / (R)-3-amino-2-methylpropionate-pyruvate transaminase	EC:2.6.1.44 2.6.1.40	vvi00250(Alanine, aspartate and glutamate metabolism);vvi00260(Glycine, serine and threonine metabolism);vvi00270(Cysteine and methionine metabolism);vvi00280(Valine, leucine and isoleucine degradation)	F6GUG5.1 PF00202.19;Aminotran_3;	165.644	542.392	1.70831	0.000809895	0.0430591	up
TRINITY_DN17130_c0_g6	339	-	-	-	-	-	-	-	-	-	-	94.5863	315.746	1.73915	0.00082389	0.043705	up
TRINITY_DN14896_c2_g2	874	PREDICTED: membrane protein of ER body-like protein, partial [Vitis vinifera]	-	-	-	-	-	-	-	-	-	16.68	100.404	2.57501	0.00082564	0.043705	up
TRINITY_DN14534_c0_g1	715	-	Mup20	Major urinary protein 20 OS=Mus musculus GN=Mup20 PE=1 SV=1	GO:0000772(mating pheromone activity);GO:0005186(pheromone activity);GO:0005550(pheromone binding);GO:0005576(extracellular region);GO:0008355(olfactory learning);GO:0036094(small molecule binding)	ENOG411154J(major urinary protein)	-	-	-	-	Q5FW60.1 PF00061.21;Lipocalin;	0	36.3247	7.59631	0.000832856	0.0439911	up
TRINITY_DN4090_c0_g3	1273	PREDICTED: uncharacterized protein LOC100265748 [Vitis vinifera]	RFC3	Replication factor C subunit 3 OS=Arabidopsis thaliana GN=RFC3 PE=2 SV=1	GO:0003689(DNA clamp loader activity);GO:0005663(DNA replication factor C complex);GO:0006261(DNA-dependent DNA replication)	COG0470(DNA polymerase III subunit delta')	K10756	replication factor C subunit 3/5	-	vvi03030(DNA replication);vvi03420(Nucleotide excision repair);vvi03430(Mismatch repair)	A0A061G654.1 PF05496.10;RuvB_N;	54.7593	0.865017	-5.93802	0.00083469	0.0439924	down
TRINITY_DN17253_c0_g1	447	photosystem II 5 kDa protein, chloroplastic [Carica papaya]	-	Photosystem II 5 kDa protein, chloroplastic OS=Petunia hybrida PE=1 SV=1	GO:0003674(molecular_function);GO:0009507(chloroplast);GO:0009535(chloroplast thylakoid membrane);GO:0009543(chloroplast thylakoid lumen);GO:0009611(response to wounding);GO:0010193(response to ozone);GO:0010224(response to UV-B);GO:0030095(chloroplast photosystem II)	ENOG410Z5TB(Photosystem II 5 kDa protein)	-	-	-	-	-	92.1014	5.03361	-4.17822	0.000844541	0.0443243	down
TRINITY_DN17521_c0_g1	1900	PREDICTED: uncharacterized vacuolar membrane protein YML018C [Vitis vinifera]	YML018C	Uncharacterized vacuolar membrane protein YML018C OS=Saccharomyces cerevisiae (strain ATCC 204508 / S288c) GN=YML018C PE=1 SV=1	GO:0006810(transport)	COG0697(membrane)	NA	NA	NA	NA(NA)	W9SDP9.1 PF06027.10;SLC35F;	470.86	1155.92	1.29549	0.000846204	0.0443243	up
TRINITY_DN17075_c0_g4	213	-	-	-	-	-	-	-	-	-	-	4.91043	39.1681	2.98172	0.000846816	0.0443243	up
TRINITY_DN17455_c0_g8	1049	Lysine-specific demethylase JMJ25 [Vitis vinifera]	-	-	-	ENOG410XTAA(lysine (K)-specific demethylase)	NA	NA	NA	NA(NA)	-	13.9252	54.4312	1.98091	0.000851	0.0443243	up
TRINITY_DN10485_c0_g1	459	-	-	-	-	-	-	-	-	-	-	14.62	0.326009	-5.4219	0.000851487	0.0443243	down
TRINITY_DN19285_c0_g1	568	PREDICTED: phenylalanine ammonia-lyase [Vitis vinifera]	-	Phenylalanine ammonia-lyase 2 OS=Lithospermum erythrorhizon PE=2 SV=1	GO:0005515(protein binding);GO:0005737(cytoplasm);GO:0005829(cytosol);GO:0006559(L-phenylalanine catabolic process);GO:0006952(defense response);GO:0006979(response to oxidative stress);GO:0009611(response to wounding);GO:0009699(phenylpropanoid biosynthetic process);GO:0009800(cinnamic acid biosynthetic process);GO:0045548(phenylalanine ammonia-lyase activity);GO:0080167(response to karrikin)	COG2986(histidine ammonia-lyase)	K10775	phenylalanine ammonia-lyase	EC:4.3.1.24	vvi00360(Phenylalanine metabolism);vvi00940(Phenylpropanoid biosynthesis)	F6HNF5.1 PF00221.17;Lyase_aromatic;	91.4416	651.285	2.83077	0.000853226	0.0443243	up
TRINITY_DN18591_c0_g1	828	hypothetical protein CK203_002188 [Vitis vinifera]	-	-	GO:0003674(molecular_function);GO:0005634(nucleus);GO:0008150(biological_process)	ENOG410XYP1(NA)	-	-	-	-	M5VK23.1 PF15370.4;DUF4598;	178.403	24.2134	-2.88371	0.000855251	0.0443243	down
TRINITY_DN18781_c1_g1	1433	PREDICTED: uncharacterized protein LOC100245348 [Vitis vinifera]	-	-	GO:0007165(signal transduction);GO:0016020(membrane)	COG0666(Ankyrin Repeat)	NA	NA	NA	NA(NA)	F6HVM1.1 PF12796.5;Ank_2;	44.5542	195.163	2.13728	0.000857094	0.0443243	up
TRINITY_DN18577_c1_g1	3310	putative disease resistance protein [Vitis vinifera]	At4g10780	Putative disease resistance protein At4g10780 OS=Arabidopsis thaliana GN=At4g10780 PE=3 SV=1	GO:0005524(ATP binding);GO:0006952(defense response);GO:0043531(ADP binding)	COG4886(leucine Rich Repeat)	K13459	disease resistance protein RPS2	-	hbr04626(Plant-pathogen interaction)	D7U3T7.1 PF00931.20;NB-ARC;	203.219	17.1398	-3.55783	0.0008576	0.0443243	down
TRINITY_DN18537_c1_g1	616	PREDICTED: uncharacterized protein LOC100255705 [Vitis vinifera]	-	-	GO:0003674(molecular_function);GO:0005634(nucleus);GO:0008150(biological_process);GO:0016021(integral component of membrane)	ENOG410YYS7(NA)	-	-	-	-	-	190.998	39.4645	-2.27424	0.000860596	0.0443243	down
TRINITY_DN12873_c0_g1	1120	PREDICTED: uncharacterized protein LOC100252968 isoform X1 [Vitis vinifera]	-	-	GO:0005737(cytoplasm)	ENOG410YCZW(DC1 domain-containing protein)	-	-	-	-	F6I6X2.1 PF03107.14;C1_2;	29.7263	237.812	2.99169	0.000861055	0.0443243	up
TRINITY_DN16603_c0_g1	472	-	-	-	-	-	-	-	-	-	-	3.72316	29.8752	3.00943	0.000876374	0.0449537	up
TRINITY_DN8868_c0_g1	473	unnamed protein product, partial [Vitis vinifera]	PXC3	Leucine-rich repeat receptor-like tyrosine-protein kinase PXC3 OS=Arabidopsis thaliana GN=PXC3 PE=2 SV=1	GO:0004674(protein serine/threonine kinase activity);GO:0004714(transmembrane receptor protein tyrosine kinase activity);GO:0005524(ATP binding);GO:0005886(plasma membrane);GO:0006468(protein phosphorylation);GO:0007169(transmembrane receptor protein tyrosine kinase signaling pathway);GO:0016021(integral component of membrane);GO:0016301(kinase activity)	COG0515(Serine Threonine protein kinase);COG4886(leucine Rich Repeat)	NA	NA	NA	NA(NA)	A5AJ32.1 PF00069.23;Pkinase;	16.2998	0.897755	-4.13929	0.000877462	0.0449537	down
TRINITY_DN19181_c0_g1	387	-	-	-	-	-	-	-	-	-	-	21.9952	0.652017	-5.09986	0.000878832	0.0449537	down
TRINITY_DN14299_c0_g5	960	unnamed protein product, partial [Vitis vinifera]	AGP30	Non-classical arabinogalactan protein 30 OS=Arabidopsis thaliana GN=AGP30 PE=2 SV=1	GO:0003674(molecular_function);GO:0005576(extracellular region);GO:0008150(biological_process)	ENOG410ZDC2(Pollen proteins Ole e I like)	-	-	-	-	F6HJS7.1 PF01190.15;Pollen_Ole_e_I;	472.587	99.4403	-2.25049	0.000887643	0.0452582	down
TRINITY_DN16691_c2_g2	901	Wall-associated receptor kinase-like 8 [Vitis vinifera]	WAKL6	Wall-associated receptor kinase-like 6 OS=Arabidopsis thaliana GN=WAKL6 PE=2 SV=2	GO:0004674(protein serine/threonine kinase activity);GO:0005886(plasma membrane);GO:0007166(cell surface receptor signaling pathway)	COG0515(Serine Threonine protein kinase)	NA	NA	NA	NA(NA)	A5BTL7.1 PF13947.4;GUB_WAK_bind;	58.3951	349.873	2.57916	0.000888512	0.0452582	up
TRINITY_DN18039_c1_g2	723	PREDICTED: epoxide hydrolase 3 [Vitis vinifera]	-	-	GO:0016787(hydrolase activity)	COG0596(Alpha beta hydrolase)	-	-	-	-	A0A059AYV5.1 PF00561.18;Abhydrolase_1;	26.2098	1.16726	-4.44148	0.000891388	0.0453097	down
TRINITY_DN3448_c0_g1	1204	PREDICTED: myb family transcription factor PHL8 [Vitis vinifera]	PHL8	Myb family transcription factor PHL8 OS=Arabidopsis thaliana GN=PHL8 PE=2 SV=1	GO:0003700(DNA binding transcription factor activity);GO:0005634(nucleus);GO:0006355(regulation of transcription, DNA-templated)	ENOG4111ACN(Myb-like DNA-binding domain)	K06236	collagen, type I, alpha	-	cvr04933(AGE-RAGE signaling pathway in diabetic complications)	W1NNF9.1 PF00249.29;Myb_DNA-binding;	132.639	27.365	-2.28392	0.000894226	0.0453591	down
TRINITY_DN16333_c0_g1	2020	PREDICTED: protein trichome birefringence-like 10 [Vitis vinifera]	TBL11	Protein trichome birefringence-like 11 OS=Arabidopsis thaliana GN=TBL11 PE=2 SV=1	GO:0005794(Golgi apparatus);GO:0016413(O-acetyltransferase activity);GO:0071554(cell wall organization or biogenesis)	ENOG410YIU5(Pfam:DUF231)	NA	NA	NA	NA(NA)	F6HQ78.1 PF13839.4;PC-Esterase;	510.045	209.125	-1.28651	0.000900151	0.0455595	down
TRINITY_DN12457_c1_g1	1300	PREDICTED: protein EXORDIUM [Vitis vinifera]	EXO	Protein EXORDIUM OS=Arabidopsis thaliana GN=EXO PE=2 SV=1	GO:0003674(molecular_function);GO:0005576(extracellular region);GO:0005615(extracellular space);GO:0005618(cell wall);GO:0005794(Golgi apparatus);GO:0005829(cytosol);GO:0009505(plant-type cell wall);GO:0009741(response to brassinosteroid);GO:0048046(apoplast)	ENOG410YFUT(Phi-1 protein)	-	-	-	-	A5AG33.1 PF04674.10;Phi_1;	2441.45	471.082	-2.37355	0.000901927	0.0455595	down
TRINITY_DN17206_c0_g1	606	PREDICTED: 15.7 kDa heat shock protein, peroxisomal [Vitis vinifera]	HSP15.7	15.7 kDa heat shock protein, peroxisomal OS=Arabidopsis thaliana GN=HSP15.7 PE=2 SV=1	GO:0000302(response to reactive oxygen species);GO:0003674(molecular_function);GO:0005737(cytoplasm);GO:0005782(peroxisomal matrix);GO:0006457(protein folding);GO:0009408(response to heat)	COG0071(response to heat)	K13993	HSP20 family protein	-	vvi04141(Protein processing in endoplasmic reticulum)	A5BIM9.1 PF00011.19;HSP20;	1101.78	114.987	-3.25988	0.000908393	0.0457308	down
TRINITY_DN14033_c0_g1	1434	PREDICTED: leucine-rich repeat receptor-like protein kinase PXC1 [Vitis vinifera]	PXC1	Leucine-rich repeat receptor-like protein kinase PXC1 OS=Arabidopsis thaliana GN=PXC1 PE=1 SV=1	GO:0004672(protein kinase activity);GO:0004674(protein serine/threonine kinase activity);GO:0005524(ATP binding);GO:0005886(plasma membrane);GO:0006468(protein phosphorylation);GO:0007169(transmembrane receptor protein tyrosine kinase signaling pathway);GO:0009834(plant-type secondary cell wall biogenesis);GO:0016021(integral component of membrane);GO:0016301(kinase activity)	ENOG4111API(Leucine-rich repeat receptor-like protein kinase)	NA	NA	NA	NA(NA)	F6HKF8.1 PF00069.23;Pkinase;	53.352	10.7551	-2.29729	0.000909083	0.0457308	down
TRINITY_DN12491_c1_g3	314	hypothetical protein GPECTOR_2g1182 [Gonium pectorale]	Serpina1e	Alpha-1-antitrypsin 1-5 OS=Mus musculus GN=Serpina1e PE=1 SV=1	GO:0002020(protease binding);GO:0004866(endopeptidase inhibitor activity);GO:0004867(serine-type endopeptidase inhibitor activity);GO:0005576(extracellular region);GO:0005615(extracellular space);GO:0005783(endoplasmic reticulum);GO:0005794(Golgi apparatus);GO:0010466(negative regulation of peptidase activity);GO:0010951(negative regulation of endopeptidase activity);GO:0030414(peptidase inhibito…	COG4826(serine-type endopeptidase inhibitor activity)	-	-	-	-	A0A0R4J0X5.1 PF00079.18;Serpin;	0	14.9278	6.31042	0.000915579	0.0459625	up
TRINITY_DN18816_c0_g1	351	F-box/LRR-repeat protein [Vitis vinifera]	-	-	-	ENOG411142E(F-box LRR-repeat protein)	-	-	-	-	M5WDG3.1 PF10442.7;FIST_C;	49.5661	10.2471	-2.2716	0.000917725	0.0459752	down
TRINITY_DN15640_c0_g2	293	hypothetical protein glysoja_048681, partial [Glycine soja]	-	-	-	-	-	-	-	-	-	277.895	49.1829	-2.49721	0.000921447	0.0460666	down
TRINITY_DN14563_c0_g7	353	unnamed protein product, partial [Vitis vinifera]	-	-	-	-	-	-	-	-	-	8371.05	1030.52	-3.02183	0.000924846	0.0461417	down
TRINITY_DN6187_c0_g1	370	-	-	-	-	-	-	-	-	-	-	12.8722	0.269504	-5.24372	0.00093414	0.0465098	down
TRINITY_DN18479_c2_g2	1857	AT-hook motif nuclear-localized protein 25 [Vitis vinifera]	AHL22	AT-hook motif nuclear-localized protein 22 OS=Arabidopsis thaliana GN=AHL22 PE=1 SV=1	GO:0003680(AT DNA binding);GO:0003700(DNA binding transcription factor activity);GO:0005634(nucleus);GO:0006351(transcription, DNA-templated);GO:0006355(regulation of transcription, DNA-templated);GO:0009640(photomorphogenesis);GO:0009647(skotomorphogenesis);GO:0009908(flower development);GO:0010228(vegetative to reproductive phase transition of meristem);GO:0042826(histone deacetylase binding);G…	ENOG410YHN4(DNA binding)	-	-	-	-	F6I6W2.1 PF03479.13;DUF296;	1292.11	5081.46	1.97538	0.000952957	0.0473497	up
TRINITY_DN11471_c0_g1	1202	Peroxidase 3 [Vitis vinifera]	PER3	Peroxidase 3 OS=Arabidopsis thaliana GN=PER3 PE=2 SV=1	GO:0004601(peroxidase activity);GO:0009505(plant-type cell wall);GO:0009664(plant-type cell wall organization)	ENOG410Y9ME(peroxidase)	K00430	peroxidase	EC:1.11.1.7	vvi00940(Phenylpropanoid biosynthesis)	F6HIK4.1 PF00141.21;peroxidase;	778.117	86.9553	-3.16337	0.000958576	0.0475317	down
TRINITY_DN19246_c1_g2	1840	unnamed protein product, partial [Vitis vinifera]	PIN1C	Probable auxin efflux carrier component 1c OS=Oryza sativa subsp. japonica GN=PIN1C PE=2 SV=1	GO:0005783(endoplasmic reticulum);GO:0005886(plasma membrane);GO:0009926(auxin polar transport);GO:0010252(auxin homeostasis);GO:0010329(auxin efflux transmembrane transporter activity)	ENOG410YBI4(Auxin Efflux Carrier)	NA	NA	NA	NA(NA)	F6HR60.1 PF03547.16;Mem_trans;	6870.14	1589.3	-2.11192	0.000977829	0.0483876	down
TRINITY_DN14011_c1_g6	1193	Glucan endo-1,3-beta-glucosidase [Vitis vinifera]	VIT_06s0061g00120	Glucan endo-1,3-beta-glucosidase OS=Vitis vinifera GN=VIT_06s0061g00120 PE=1 SV=2	GO:0004553(hydrolase activity, hydrolyzing O-glycosyl compounds);GO:0030247(polysaccharide binding);GO:0046658(anchored component of plasma membrane)	ENOG410YAHP(glucan endo-1-3-beta-glucosidase)	K19891	glucan endo-1,3-beta-glucosidase 1/2/3	EC:3.2.1.39	csat00500(Starch and sucrose metabolism)	Q9M563.2 PF00332.16;Glyco_hydro_17;	851.029	3406.17	2.00064	0.000989472	0.0488642	up
TRINITY_DN11920_c0_g2	444	hypothetical protein CK203_031044 [Vitis vinifera]	-	-	-	ENOG410YHT2(NA)	-	-	-	-	-	22.5232	0.539009	-5.24704	0.00100525	0.0495425	down
TRINITY_DN12454_c0_g1	2726	H+-pyrophosphatase [Vitis vinifera]	-	Pyrophosphate-energized vacuolar membrane proton pump OS=Hordeum vulgare PE=2 SV=2	GO:0000325(plant-type vacuole);GO:0004427(inorganic diphosphatase activity);GO:0005739(mitochondrion);GO:0005773(vacuole);GO:0005774(vacuolar membrane);GO:0005794(Golgi apparatus);GO:0005829(cytosol);GO:0005886(plasma membrane);GO:0009414(response to water deprivation);GO:0009507(chloroplast);GO:0009651(response to salt stress);GO:0009678(hydrogen-translocating pyrophosphatase activity);GO:000970…	COG3808(pump that utilizes the energy of pyrophosphate hydrolysis as the driving force for)	K01507	inorganic pyrophosphatase	EC:3.6.1.1	vvi00190(Oxidative phosphorylation)	D7UA22.1 PF03030.14;H_PPase;	691.776	230.134	-1.58773	0.00101594	0.0499683	down
TRINITY_DN11643_c0_g1	1201	Transcription repressor OFP7 [Vitis vinifera]	OFP7	Transcription repressor OFP7 OS=Arabidopsis thaliana GN=OFP7 PE=2 SV=1	GO:0005634(nucleus);GO:0005886(plasma membrane);GO:0006351(transcription, DNA-templated);GO:0045892(negative regulation of transcription, DNA-templated)	ENOG410Z091(Pfam:DUF623)	K01870	isoleucyl-tRNA synthetase	EC:6.1.1.5	smo00970(Aminoacyl-tRNA biosynthesis)	F6H1H8.1 PF04844.11;Ovate;	201.218	24.5753	-3.02928	0.00102337	0.0502317	down
TRINITY_DN14833_c1_g1	1158	PREDICTED: myb-related protein Myb4 isoform X1 [Vitis vinifera]	MYB4	Myb-related protein Myb4 OS=Oryza sativa subsp. japonica GN=MYB4 PE=2 SV=2	GO:0000981(RNA polymerase II transcription factor activity, sequence-specific DNA binding);GO:0001135(transcription factor activity, RNA polymerase II transcription factor recruiting);GO:0003677(DNA binding);GO:0003700(DNA binding transcription factor activity);GO:0005634(nucleus);GO:0006351(transcription, DNA-templated);GO:0006355(regulation of transcription, DNA-templated);GO:0006357(regulation…	COG5147(Myblike DNAbinding domain containing protein)	NA	NA	NA	NA(NA)	D7UDQ7.1 PF00249.29;Myb_DNA-binding;	352.424	3100.91	3.13677	0.00102701	0.0503089	up
TRINITY_DN7128_c0_g2	377	hypothetical protein VITISV_032018 [Vitis vinifera]	-	-	-	ENOG4111CUV(NA)	-	-	-	-	-	27.1446	0.269504	-6.31648	0.00103971	0.050737	down
TRINITY_DN15130_c0_g2	270	-	-	-	-	-	-	-	-	-	-	0	18.3502	6.61344	0.00103992	0.050737	up
TRINITY_DN13643_c0_g1	960	PREDICTED: uncharacterized protein LOC100241910 [Vitis vinifera]	-	-	GO:0009507(chloroplast);GO:0042646(plastid nucleoid)	ENOG4111ZDI(NA)	-	-	-	-	V4L4R1.1 PF02536.12;mTERF;	2319.79	440.566	-2.3967	0.00104923	0.050961	down
TRINITY_DN11296_c1_g1	746	PREDICTED: exocyst complex component EXO70A1 [Vitis vinifera]	EXO70A1	Exocyst complex component EXO70A1 OS=Arabidopsis thaliana GN=EXO70A1 PE=1 SV=1	-	ENOG410YIGI(exocyst complex)	NA	NA	NA	NA(NA)	-	41.805	0.326009	-6.94195	0.00105081	0.050961	down
TRINITY_DN2103_c0_g1	945	unnamed protein product, partial [Vitis vinifera]	-	-	GO:0003674(molecular_function);GO:0008150(biological_process)	ENOG410YVX2(NA)	-	-	-	-	-	16.1919	97.1464	2.57871	0.00105442	0.0509882	up
TRINITY_DN14286_c1_g5	900	Phosphoinositide phosphatase SAC2 [Vitis vinifera]	SAC2	Phosphoinositide phosphatase SAC2 OS=Arabidopsis thaliana GN=SAC2 PE=2 SV=1	GO:0004439(phosphatidylinositol-4,5-bisphosphate 5-phosphatase activity);GO:0005634(nucleus);GO:0005774(vacuolar membrane);GO:0007033(vacuole organization);GO:0036092(phosphatidylinositol-3-phosphate biosynthetic process);GO:0042578(phosphoric ester hydrolase activity)	COG5329(Phosphatase)	K12127	pseudo-response regulator 1	-	gra04712(Circadian rhythm - plant)	D7TC94.1 PF02383.16;Syja_N;	125.875	317.269	1.33061	0.0010567	0.0509882	up
TRINITY_DN17236_c0_g7	383	-	-	-	-	-	-	-	-	-	-	21.557	0	-6.94622	0.00106105	0.0509882	down
TRINITY_DN9428_c0_g1	301	-	Aplp1	Amyloid-like protein 1 OS=Mus musculus GN=Aplp1 PE=1 SV=1	GO:0005515(protein binding);GO:0005737(cytoplasm);GO:0005794(Golgi apparatus);GO:0005886(plasma membrane);GO:0006378(mRNA polyadenylation);GO:0006417(regulation of translation);GO:0006897(endocytosis);GO:0006915(apoptotic process);GO:0007155(cell adhesion);GO:0008201(heparin binding);GO:0016020(membrane);GO:0016021(integral component of membrane);GO:0030198(extracellular matrix organization);GO:0…	ENOG4111MXY(amyloid beta (A4) precursor-like protein 1)	-	-	-	-	F7ARG4.1 PF12925.5;APP_E2;	13.567	0.326009	-5.31619	0.00106182	0.0509882	down
TRINITY_DN16993_c0_g1	1328	PREDICTED: caffeoylshikimate esterase isoform X1 [Vitis vinifera]	CSE	Caffeoylshikimate esterase OS=Arabidopsis thaliana GN=CSE PE=1 SV=1	GO:0006629(lipid metabolic process);GO:0016020(membrane);GO:0016298(lipase activity)	COG2267(alpha beta hydrolase fold)	K01054	acylglycerol lipase	EC:3.1.1.23	vvi00561(Glycerolipid metabolism)	D7TRP7.1 PF12146.6;Hydrolase_4;	930.965	5124.18	2.46035	0.00106186	0.0509882	up
TRINITY_DN6922_c0_g1	316	PREDICTED: large neutral amino acids transporter small subunit 2-like [Pyrus x bretschneideri]	Slc7a10	Asc-type amino acid transporter 1 OS=Mus musculus GN=Slc7a10 PE=1 SV=1	GO:0003333(amino acid transmembrane transport);GO:0005515(protein binding);GO:0005887(integral component of plasma membrane);GO:0006865(amino acid transport);GO:0015171(amino acid transmembrane transporter activity);GO:0015175(neutral amino acid transmembrane transporter activity);GO:0015179(L-amino acid transmembrane transporter activity);GO:0015194(L-serine transmembrane transporter activity);G…	COG0531(amino acid)	-	-	-	-	L5JNL7.1 PF13520.4;AA_permease_2;	10.5784	0	-5.92145	0.00106272	1	down
TRINITY_DN17978_c1_g1	1941	PREDICTED: O-glucosyltransferase rumi homolog [Vitis vinifera]	-	-	GO:0006664(glycolipid metabolic process);GO:0012505(endomembrane system);GO:0046527(glucosyltransferase activity)	ENOG410XT5U(KDEL (Lys-Asp-Glu-Leu) containing)	K13667	protein glucosyltransferase	EC:2.4.1.-	hbr00514(Other types of O-glycan biosynthesis)	F6I5Z9.1 PF05686.10;Glyco_transf_90;	62.6669	549.577	3.13229	0.001066	0.051086	up
TRINITY_DN12504_c0_g1	780	unnamed protein product, partial [Vitis vinifera]	-	-	GO:0005576(extracellular region);GO:0009055(electron transfer activity)	ENOG410YPAM(Plastocyanin-like domain)	-	-	-	-	D7TPN6.1 PF02298.15;Cu_bind_like;	14.3947	157.926	3.44292	0.00106815	0.0510883	up
TRINITY_DN12959_c3_g1	820	cell division control protein 42 homolog [Quercus suber]	CDC42	Cell division control protein 42 homolog OS=Bos taurus GN=CDC42 PE=1 SV=1	GO:0005525(GTP binding);GO:0005737(cytoplasm);GO:0005815(microtubule organizing center);GO:0005886(plasma membrane);GO:0007264(small GTPase mediated signal transduction);GO:0007399(nervous system development);GO:0016020(membrane);GO:0030154(cell differentiation);GO:0030496(midbody);GO:0032467(positive regulation of cytokinesis);GO:0051233(spindle midzone);GO:0051489(regulation of filopodium assem…	COG1100(GTP-binding Protein)	K04392	Ras-related C3 botulinum toxin substrate 1	-	gsl04145(Phagosome);gsl04933(AGE-RAGE signaling pathway in diabetic complications)	F7HMJ4.1 PF00071.20;Ras;	47.2908	11.4493	-2.05959	0.00107137	0.0511415	down
TRINITY_DN19819_c0_g1	1040	hypothetical protein CEUSTIGMA_g13769.t1 [Chlamydomonas eustigma]	Gstm1	Glutathione S-transferase Mu 1 OS=Mus musculus GN=Gstm1 PE=1 SV=2	GO:0004364(glutathione transferase activity);GO:0005496(steroid binding);GO:0005515(protein binding);GO:0005576(extracellular region);GO:0005737(cytoplasm);GO:0005829(cytosol);GO:0006749(glutathione metabolic process);GO:0008152(metabolic process);GO:0016151(nickel cation binding);GO:0016740(transferase activity);GO:0019901(protein kinase binding);GO:0035690(cellular response to drug);GO:0042178(…	ENOG4110YU0(Glutathione S-transferase, mu)	K00799	glutathione S-transferase	EC:2.5.1.18	gsl00480(Glutathione metabolism)	P10649.2 PF14497.4;GST_C_3;	58.928	5.47804	-3.44861	0.00107395	0.0511642	down
TRINITY_DN18573_c2_g2	1967	PREDICTED: probable L-gulonolactone oxidase 6 [Vitis vinifera]	GULLO6	Probable L-gulonolactone oxidase 6 OS=Arabidopsis thaliana GN=GULLO6 PE=3 SV=1	GO:0003885(D-arabinono-1,4-lactone oxidase activity);GO:0005576(extracellular region);GO:0016020(membrane);GO:0019853(L-ascorbic acid biosynthetic process);GO:0050105(L-gulonolactone oxidase activity);GO:0050660(flavin adenine dinucleotide binding);GO:0055114(oxidation-reduction process)	COG0277(FAD linked oxidase domain protein)	K00225	L-galactono-1,4-lactone dehydrogenase	EC:1.3.2.3	cvr00053(Ascorbate and aldarate metabolism)	A0A0J8D7M6.1 PF04030.12;ALO;	25.5819	249.868	3.28302	0.00108138	0.0514174	up
TRINITY_DN12275_c0_g1	630	Uncharacterized protein CK203_079270 [Vitis vinifera]	At5g65660	Uncharacterized protein At5g65660 OS=Arabidopsis thaliana GN=At5g65660 PE=2 SV=1	GO:0003674(molecular_function);GO:0005634(nucleus);GO:0005886(plasma membrane);GO:0008150(biological_process);GO:0016021(integral component of membrane)	ENOG410XWC4(hydroxyproline-rich glycoprotein)	-	-	-	-	-	285.748	1054.73	1.88394	0.00109718	0.0519515	up
TRINITY_DN17089_c0_g3	508	putative calcium-binding protein CML31 [Vitis vinifera]	CML38	Calcium-binding protein CML38 OS=Arabidopsis thaliana GN=CML38 PE=2 SV=1	GO:0005509(calcium ion binding)	COG5126(Calcium-binding protein)	K13448	calcium-binding protein CML	-	fve04626(Plant-pathogen interaction)	F6HG72.1 PF13499.4;EF-hand_7;	147.885	7.26813	-4.34262	0.00110262	0.0519515	down
TRINITY_DN9096_c0_g2	1083	-	Pigr	Polymeric immunoglobulin receptor OS=Mus musculus GN=Pigr PE=1 SV=1	GO:0001580(detection of chemical stimulus involved in sensory perception of bitter taste);GO:0001792(polymeric immunoglobulin receptor activity);GO:0002415(immunoglobulin transcytosis in epithelial cells mediated by polymeric immunoglobulin receptor);GO:0005154(epidermal growth factor receptor binding);GO:0005576(extracellular region);GO:0005615(extracellular space);GO:0005886(plasma membrane);GO…	ENOG41128ZA(polymeric immunoglobulin receptor)	-	-	-	-	-	0	33.1287	7.46341	0.00110456	0.0519515	up
TRINITY_DN18483_c1_g1	792	unnamed protein product, partial [Vitis vinifera]	-	-	GO:0003677(DNA binding);GO:0005634(nucleus);GO:0008150(biological_process)	ENOG410Z0N6(NA)	-	-	-	-	A0A067DIF5.1 PF12776.5;Myb_DNA-bind_3;	35.0233	1.54977	-4.48964	0.00110635	0.0519515	down
TRINITY_DN11854_c0_g1	991	PREDICTED: thioredoxin-like protein CDSP32, chloroplastic [Vitis vinifera]	CDSP32	Thioredoxin-like protein CDSP32, chloroplastic OS=Arabidopsis thaliana GN=CDSP32 PE=1 SV=1	GO:0000103(sulfate assimilation);GO:0005737(cytoplasm);GO:0006457(protein folding);GO:0015035(protein disulfide oxidoreductase activity);GO:0016671(oxidoreductase activity, acting on a sulfur group of donors, disulfide as acceptor);GO:0034599(cellular response to oxidative stress);GO:0045454(cell redox homeostasis);GO:0055114(oxidation-reduction process)	COG0526(Thioredoxin)	NA	NA	NA	NA(NA)	F6H0D6.1 PF00085.18;Thioredoxin;	114.516	19.0103	-2.59468	0.00110947	0.0519515	down
TRINITY_DN11860_c0_g1	1276	PREDICTED: GDSL esterase/lipase At2g23540 [Vitis vinifera]	At2g23540	GDSL esterase/lipase At2g23540 OS=Arabidopsis thaliana GN=At2g23540 PE=2 SV=1	GO:0005576(extracellular region);GO:0016042(lipid catabolic process);GO:0016788(hydrolase activity, acting on ester bonds);GO:0052689(carboxylic ester hydrolase activity)	ENOG410ZH2N(GDSL esterase lipase)	K00679	phospholipid:diacylglycerol acyltransferase	EC:2.3.1.158	cic00561(Glycerolipid metabolism)	D7UE06.1 PF00657.20;Lipase_GDSL;	125.242	11.3305	-3.4713	0.00111073	0.0519515	down
TRINITY_DN9534_c0_g1	366	unnamed protein product, partial [Vitis vinifera]	UGT78D2	UDP-glycosyltransferase 78D2 OS=Arabidopsis thaliana GN=UGT78D2 PE=2 SV=1	GO:0009813(flavonoid biosynthetic process);GO:0043231(intracellular membrane-bounded organelle);GO:0052696(flavonoid glucuronidation);GO:0080043(quercetin 3-O-glucosyltransferase activity);GO:0080044(quercetin 7-O-glucosyltransferase activity)	COG1819(Transferase)	K10757	flavonol 3-O-glucosyltransferase	EC:2.4.1.91	ath00944(Flavone and flavonol biosynthesis)	D7T7R5.1 PF00201.16;UDPGT;	108.684	397.186	1.8677	0.00111077	0.0519515	up
TRINITY_DN10069_c1_g2	627	Dirigent protein 3 [Vitis vinifera]	DIR21	Dirigent protein 21 OS=Arabidopsis thaliana GN=DIR21 PE=3 SV=1	GO:0009699(phenylpropanoid biosynthetic process);GO:0042349(guiding stereospecific synthesis activity)	ENOG410YGJA(Disease resistance response protein)	K01870	isoleucyl-tRNA synthetase	EC:6.1.1.5	csat00970(Aminoacyl-tRNA biosynthesis)	F6HLF6.1 PF03018.12;Dirigent;	31.5197	0.62825	-5.65046	0.0011116	0.0519515	down
TRINITY_DN15480_c0_g2	324	-	-	-	-	-	-	-	-	-	-	42.6808	117.395	1.46752	0.00111186	0.0519515	up
TRINITY_DN11257_c0_g1	1218	PREDICTED: short-chain dehydrogenase TIC 32, chloroplastic [Vitis vinifera]	TIC32	Short-chain dehydrogenase TIC 32, chloroplastic OS=Pisum sativum GN=TIC32 PE=1 SV=1	GO:0016491(oxidoreductase activity);GO:0055114(oxidation-reduction process)	COG1028(Dehydrogenase reductase)	NA	NA	NA	NA(NA)	U5G6E7.1 PF00106.23;adh_short;	24.6094	197.287	2.99245	0.00112867	0.0526358	up
TRINITY_DN20120_c0_g1	257	cell cycle switch 52B [Solanum lycopersicum]	FZR3	Protein FIZZY-RELATED 3 OS=Arabidopsis thaliana GN=FZR3 PE=1 SV=1	GO:0005515(protein binding);GO:0005634(nucleus);GO:0005834(heterotrimeric G-protein complex);GO:0007049(cell cycle);GO:0007165(signal transduction);GO:0010997(anaphase-promoting complex binding);GO:0016567(protein ubiquitination);GO:0051301(cell division);GO:0097027(ubiquitin-protein transferase activator activity);GO:1904668(positive regulation of ubiquitin protein ligase activity)	COG2319(wd repeat)	K03364	cell division cycle 20-like protein 1, cofactor of APC complex	-	sly04120(Ubiquitin mediated proteolysis)	A0A072V956.1 PF08662.9;eIF2A;	10.6637	0	-5.9295	0.00114679	1	down
TRINITY_DN19039_c2_g3	2709	PREDICTED: zinc finger CCCH domain-containing protein 53 [Vitis vinifera]	Os07g0682400	Zinc finger CCCH domain-containing protein 53 OS=Oryza sativa subsp. japonica GN=Os07g0682400 PE=2 SV=1	GO:0003676(nucleic acid binding);GO:0003677(DNA binding);GO:0003723(RNA binding);GO:0005634(nucleus);GO:0046872(metal ion binding)	ENOG411182H(zinc finger CCCH domain-containing protein)	-	-	-	-	A0A0D2S6I4.1 PF00076.20;RRM_1;	473.497	69.194	-2.77382	0.00115827	0.0538349	down
TRINITY_DN15060_c0_g1	1971	PREDICTED: uncharacterized protein LOC100240985 isoform X1 [Vitis vinifera]	-	-	GO:0000122(negative regulation of transcription by RNA polymerase II);GO:0003677(DNA binding);GO:0003700(DNA binding transcription factor activity);GO:0005515(protein binding);GO:0005634(nucleus);GO:0008380(RNA splicing);GO:0010582(floral meristem determinacy);GO:1900055(regulation of leaf senescence);GO:1990619(histone H3-K9 deacetylation);GO:2000617(positive regulation of histone H3-K9 acetylat…	ENOG410YDXP(nuclear receptor co-repressor)	NA	NA	NA	NA(NA)	-	190.07	483.403	1.34621	0.00115881	0.0538349	up
TRINITY_DN16535_c0_g2	2054	PREDICTED: probable polyamine transporter At1g31830 isoform X1 [Vitis vinifera]	At1g31830	Probable polyamine transporter At1g31830 OS=Arabidopsis thaliana GN=At1g31830 PE=2 SV=1	GO:0005887(integral component of plasma membrane);GO:0015179(L-amino acid transmembrane transporter activity);GO:0015203(polyamine transmembrane transporter activity);GO:0015297(antiporter activity)	COG0531(amino acid)	K11584	serine/threonine-protein phosphatase 2A regulatory subunit B'	-	cic03015(mRNA surveillance pathway)	F6I0A0.1 PF13520.4;AA_permease_2;	253.212	848.545	1.74314	0.0011638	0.0538848	up
TRINITY_DN15728_c0_g1	1911	PREDICTED: cytochrome P450 94C1-like isoform X1 [Vitis vinifera]	CYP94C1	Cytochrome P450 94C1 OS=Arabidopsis thaliana GN=CYP94C1 PE=2 SV=1	GO:0000398(mRNA splicing, via spliceosome);GO:0005681(spliceosomal complex)	COG2124(Cytochrome p450)	NA	NA	NA	NA(NA)	F6HKJ2.1 PF00067.20;p450;	9.05434	179.832	4.29438	0.00116432	0.0538848	up
TRINITY_DN19342_c0_g2	331	-	-	-	-	-	-	-	-	-	-	31.9857	0	-7.51874	0.00117492	0.0541984	down
TRINITY_DN19329_c0_g2	982	Peptidyl-prolyl cis-trans isomerase CYP22 [Vitis vinifera]	CYP22	Peptidyl-prolyl cis-trans isomerase CYP22 OS=Arabidopsis thaliana GN=CYP22 PE=2 SV=1	GO:0003755(peptidyl-prolyl cis-trans isomerase activity)	COG0652(peptidyl-prolyl cis-trans isomerase activity)	K09567	peptidyl-prolyl isomerase H (cyclophilin H)	EC:5.2.1.8	mus03040(Spliceosome)	K4B040.1 PF00160.19;Pro_isomerase;	109.085	43.8847	-1.31225	0.00117582	0.0541984	down
TRINITY_DN18855_c0_g2	502	RING-H2 finger protein ATL48 [Vitis vinifera]	-	-	-	-	-	-	-	-	-	1.59942	29.9959	4.19658	0.00117931	0.0541984	up
TRINITY_DN11402_c0_g1	1241	unnamed protein product, partial [Vitis vinifera]	At5g22810	GDSL esterase/lipase At5g22810 OS=Arabidopsis thaliana GN=At5g22810 PE=3 SV=3	GO:0005576(extracellular region);GO:0006629(lipid metabolic process);GO:0016021(integral component of membrane);GO:0016042(lipid catabolic process);GO:0016298(lipase activity);GO:0052689(carboxylic ester hydrolase activity)	ENOG410Y9CF(Acyl-transferase)	K00679	phospholipid:diacylglycerol acyltransferase	EC:2.3.1.158	cic00561(Glycerolipid metabolism)	F6GW64.1 PF00657.20;Lipase_GDSL;	169.772	9.96632	-4.0831	0.00118076	0.0541984	down
TRINITY_DN13935_c0_g2	294	-	-	-	-	-	-	-	-	-	-	27.9384	0.684754	-5.41695	0.00118369	0.0541984	down
TRINITY_DN12289_c0_g1	2483	PREDICTED: uncharacterized protein LOC100255568 [Vitis vinifera]	-	-	GO:0003674(molecular_function);GO:0005739(mitochondrion);GO:0008150(biological_process);GO:0016021(integral component of membrane)	ENOG410YBQC(expressed protein)	K00784	ribonuclease Z	EC:3.1.26.11	cann03013(RNA transport)	F6H2E9.1 PF13968.4;DUF4220;	1012.8	155.009	-2.70687	0.00118448	0.0541984	down
TRINITY_DN14237_c4_g6	477	-	-	-	-	-	-	-	-	-	-	7.76911	59.9954	2.95152	0.00119122	0.0544044	up
TRINITY_DN19159_c0_g2	977	Protein NLP2 [Vitis vinifera]	NLP4	Protein NLP4 OS=Arabidopsis thaliana GN=NLP4 PE=2 SV=1	GO:0003677(DNA binding);GO:0003700(DNA binding transcription factor activity);GO:0005634(nucleus);GO:0006351(transcription, DNA-templated);GO:0006355(regulation of transcription, DNA-templated);GO:0009877(nodulation)	ENOG41129QX(RWP-RK domain-containing protein)	-	-	-	-	-	122.349	333.46	1.44447	0.00119646	0.0545411	up
TRINITY_DN18962_c0_g2	279	-	-	-	-	-	-	-	-	-	-	107.555	30.0878	-1.83388	0.00120609	0.0548154	down
TRINITY_DN12109_c0_g1	488	-	-	-	-	-	-	-	-	-	-	0	32.3471	7.42883	0.00120699	0.0548154	up
TRINITY_DN19162_c3_g1	2099	PREDICTED: putative E3 ubiquitin-protein ligase XBAT31 [Vitis vinifera]	XBAT31	Putative E3 ubiquitin-protein ligase XBAT31 OS=Arabidopsis thaliana GN=XBAT31 PE=2 SV=1	GO:0005737(cytoplasm);GO:0016021(integral component of membrane);GO:0016567(protein ubiquitination);GO:0016740(transferase activity);GO:0046872(metal ion binding)	COG0666(Ankyrin Repeat)	NA	NA	NA	NA(NA)	A0A0A0KE96.1 PF12796.5;Ank_2;	5269.92	1236.58	-2.09126	0.00121264	0.054969	down
TRINITY_DN14322_c0_g2	522	Non-specific lipid-transfer protein P3 [Vitis vinifera]	-	Non-specific lipid-transfer protein P3 OS=Vitis sp. PE=1 SV=2	GO:0005576(extracellular region);GO:0006869(lipid transport);GO:0008289(lipid binding);GO:0009414(response to water deprivation);GO:0009651(response to salt stress);GO:0009737(response to abscisic acid);GO:0016020(membrane)	ENOG410YX3Q(Plant non-specific lipid-transfer proteins transfer phospholipids as well as galactolipids across membranes. May play a role in wax or cutin deposition in the cell walls of expanding epidermal cells and certain secretory tissues (By similarity))	-	-	-	-	A0A0B0PE73.1 PF00234.20;Tryp_alpha_amyl;	0	36.0154	7.58654	0.00121908	0.0551584	up
TRINITY_DN19982_c0_g1	234	unnamed protein product, partial [Vitis vinifera]	-	-	-	-	-	-	-	-	-	0	11.8058	5.97641	0.00125888	0.0568533	up
TRINITY_DN13337_c2_g1	336	-	-	-	-	ENOG410Z673(NA)	-	-	-	-	-	131.958	39.5332	-1.74237	0.00126839	0.0570756	down
TRINITY_DN18762_c0_g4	485	PREDICTED: UDP-glycosyltransferase 71K1 [Vitis vinifera]	UGT71K1	UDP-glycosyltransferase 71K1 OS=Malus domestica GN=UGT71K1 PE=1 SV=1	GO:0009813(flavonoid biosynthetic process);GO:0043231(intracellular membrane-bounded organelle);GO:0052696(flavonoid glucuronidation);GO:0080043(quercetin 3-O-glucosyltransferase activity);GO:0080044(quercetin 7-O-glucosyltransferase activity)	COG1819(Transferase)	K12356	coniferyl-alcohol glucosyltransferase	EC:2.4.1.111	zju00940(Phenylpropanoid biosynthesis)	M5W4E6.1 PF00201.16;UDPGT;	46.4839	0.326009	-7.09506	0.0012685	0.0570756	down
TRINITY_DN18410_c0_g7	341	-	-	-	-	-	-	-	-	-	-	0	12.5152	6.05906	0.00129325	0.0580042	up
TRINITY_DN17311_c0_g5	1689	PREDICTED: transcription factor bHLH68 [Vitis vinifera]	BHLH68	Transcription factor bHLH68 OS=Arabidopsis thaliana GN=BHLH68 PE=2 SV=2	GO:0001046(core promoter sequence-specific DNA binding);GO:0001228(transcriptional activator activity, RNA polymerase II transcription regulatory region sequence-specific DNA binding);GO:0005634(nucleus);GO:0006366(transcription by RNA polymerase II)	ENOG410YDA0(Transcription factor)	NA	NA	NA	NA(NA)	S8D3H3.1 PF00010.24;HLH;	653.02	1856.29	1.50716	0.00129457	0.0580042	up
TRINITY_DN9892_c0_g3	642	NADP-dependent glutamate dehydrogenase [Klebsormidium nitens]	Glud1	Glutamate dehydrogenase 1, mitochondrial OS=Mus musculus GN=Glud1 PE=1 SV=1	GO:0000166(nucleotide binding);GO:0004352(glutamate dehydrogenase (NAD+) activity);GO:0004353(glutamate dehydrogenase [NAD(P)+] activity);GO:0005515(protein binding);GO:0005524(ATP binding);GO:0005525(GTP binding);GO:0005737(cytoplasm);GO:0005739(mitochondrion);GO:0005743(mitochondrial inner membrane);GO:0005759(mitochondrial matrix);GO:0006520(cellular amino acid metabolic process);GO:0006537(gl…	COG0334(oxidoreductase activity, acting on the CH-NH2 group of donors, NAD or NADP as acceptor)	K00261	glutamate dehydrogenase (NAD(P)+)	EC:1.4.1.3	smo00910(Nitrogen metabolism);smo00250(Alanine, aspartate and glutamate metabolism);smo00220(Arginine biosynthesis);smo00471(D-Glutamine and D-glutamate metabolism)	A0A0D9RBJ0.1 PF00208.19;ELFV_dehydrog;	20.1351	1.69552	-3.61999	0.0012963	0.0580042	down
TRINITY_DN19183_c3_g3	686	hypothetical protein LSAT_0X29380 [Lactuca sativa]	-	-	-	ENOG411244F(NA)	K01859	chalcone isomerase	EC:5.5.1.6	rcu00941(Flavonoid biosynthesis)	K4BRB4.1 PF05695.10;DUF825;	167.485	457.937	1.45123	0.00130453	0.0582651	up
TRINITY_DN12887_c0_g1	521	alcohol dehydrogenase-like 7 [Durio zibethinus]	-	-	-	COG1062(alcohol dehydrogenase)	K00121	S-(hydroxymethyl)glutathione dehydrogenase / alcohol dehydrogenase	EC:1.1.1.284 1.1.1.1	mcha00010(Glycolysis / Gluconeogenesis);mcha00071(Fatty acid degradation);mcha00350(Tyrosine metabolism)	-	36.9026	0.269504	-6.762	0.00131176	0.0584806	down
TRINITY_DN17820_c0_g1	832	Germin-like protein subfamily 1 member 14 [Vitis vinifera]	GLP6	Germin-like protein subfamily 1 member 13 OS=Arabidopsis thaliana GN=GLP6 PE=2 SV=2	GO:0005618(cell wall);GO:0033609(oxalate metabolic process);GO:0046564(oxalate decarboxylase activity)	ENOG410YERY(nutrient reservoir activity)	-	-	-	-	A8QK91.1 PF00190.20;Cupin_1;	3193.6	146.365	-4.4472	0.00131699	0.0586062	down
TRINITY_DN6157_c0_g1	1174	PREDICTED: serine/threonine-protein kinase ATR isoform X1 [Vitis vinifera]	ATR	Serine/threonine-protein kinase ATR OS=Arabidopsis thaliana GN=ATR PE=2 SV=2	GO:0005634(nucleus);GO:0006281(DNA repair);GO:0016301(kinase activity)	COG5032(phosphatidylinositol kinase activity)	NA	NA	NA	NA(NA)	-	51.5707	7.73584	-2.71717	0.00132431	0.0588242	down
TRINITY_DN20088_c0_g1	748	-	-	-	-	-	-	-	-	-	-	87.7395	2.39102	-5.18643	0.00133712	0.0591716	down
TRINITY_DN15900_c2_g1	544	-	-	-	-	-	-	-	-	-	-	805.384	309.167	-1.38191	0.00134166	0.0591716	down
TRINITY_DN5875_c0_g1	1465	PREDICTED: polygalacturonase [Vitis vinifera]	-	Polygalacturonase OS=Actinidia deliciosa PE=2 SV=1	GO:0004650(polygalacturonase activity);GO:0005576(extracellular region);GO:0005618(cell wall);GO:0005975(carbohydrate metabolic process);GO:0009830(cell wall modification involved in abscission);GO:0009901(anther dehiscence);GO:0010047(fruit dehiscence);GO:0045490(pectin catabolic process);GO:0048235(pollen sperm cell differentiation)	COG5434(Glycoside hydrolase family 28)	K01213	galacturan 1,4-alpha-galacturonidase	EC:3.2.1.67	vvi00040(Pentose and glucuronate interconversions)	D7T323.1 PF00295.15;Glyco_hydro_28;	91.2462	8.41163	-3.43092	0.00134219	0.0591716	down
TRINITY_DN260_c0_g1	414	-	-	-	-	-	-	-	-	-	-	3295.66	336.863	-3.29042	0.00134485	0.0591716	down
TRINITY_DN17278_c1_g6	2385	PREDICTED: homeobox-leucine zipper protein GLABRA 2 [Vitis vinifera]	GL2	Homeobox-leucine zipper protein GLABRA 2 OS=Arabidopsis thaliana GN=GL2 PE=2 SV=3	GO:0003677(DNA binding);GO:0003700(DNA binding transcription factor activity);GO:0005515(protein binding);GO:0005634(nucleus);GO:0006351(transcription, DNA-templated);GO:0006355(regulation of transcription, DNA-templated);GO:0008289(lipid binding);GO:0009845(seed germination);GO:0009913(epidermal cell differentiation);GO:0043565(sequence-specific DNA binding);GO:0048497(maintenance of floral orga…	ENOG410XSUD(Homeobox-leucine zipper protein)	NA	NA	NA	NA(NA)	A0A061GCD5.1 PF01852.17;START;	421.471	139.871	-1.59036	0.00134656	0.0591716	down
TRINITY_DN18307_c1_g5	589	PREDICTED: UNC93-like protein 1 [Vitis vinifera]	At1g18000	UNC93-like protein 1 OS=Arabidopsis thaliana GN=At1g18000 PE=2 SV=2	GO:0003674(molecular_function)	ENOG410ZITE(DUF895 domain membrane protein)	-	-	-	-	E0CVF1.1 PF07690.14;MFS_1;	33.8657	0	-7.59982	0.00134675	0.0591716	down
TRINITY_DN14748_c1_g9	1906	CBL-interacting serine/threonine-protein kinase 14 [Vitis vinifera]	CIPK14	CBL-interacting serine/threonine-protein kinase 14 OS=Arabidopsis thaliana GN=CIPK14 PE=1 SV=1	GO:0004674(protein serine/threonine kinase activity);GO:0005515(protein binding);GO:0005524(ATP binding);GO:0005634(nucleus);GO:0005773(vacuole);GO:0005886(plasma membrane);GO:0009506(plasmodesma);GO:0016301(kinase activity);GO:0018105(peptidyl-serine phosphorylation);GO:0018107(peptidyl-threonine phosphorylation);GO:0035556(intracellular signal transduction)	COG0515(Serine Threonine protein kinase)	NA	NA	NA	NA(NA)	F6GXY0.1 PF00069.23;Pkinase;	1077.9	5631.82	2.38518	0.00136179	0.0597247	up
TRINITY_DN16315_c1_g1	1746	PREDICTED: 1-deoxy-D-xylulose 5-phosphate reductoisomerase, chloroplastic [Vitis vinifera]	DXR	1-deoxy-D-xylulose 5-phosphate reductoisomerase, chloroplastic OS=Arabidopsis thaliana GN=DXR PE=2 SV=2	GO:0030145(manganese ion binding);GO:0030604(1-deoxy-D-xylulose-5-phosphate reductoisomerase activity);GO:0051484(isopentenyl diphosphate biosynthetic process, methylerythritol 4-phosphate pathway involved in terpenoid biosynthetic process);GO:0070402(NADPH binding)	COG0743(Catalyzes the NADP-dependent rearrangement and reduction of 1-deoxy-D-xylulose-5-phosphate (DXP) to 2-C-methyl-D-erythritol 4-phosphate (MEP) (By similarity))	K00099	1-deoxy-D-xylulose-5-phosphate reductoisomerase	EC:1.1.1.267	vvi00900(Terpenoid backbone biosynthesis)	B9I3A1.2 PF13288.4;DXPR_C;	565.697	2232.51	1.98029	0.00137005	0.0599787	up
TRINITY_DN15410_c1_g1	844	PREDICTED: serine/threonine-protein phosphatase PP2A catalytic subunit [Vitis vinifera]	-	-	-	COG0639(serine threonine-protein phosphatase)	K04382	serine/threonine-protein phosphatase 2A catalytic subunit	EC:3.1.3.16	vvi03015(mRNA surveillance pathway);vvi04136(Autophagy - other eukaryotes)	-	367.621	1303.99	1.82718	0.00137407	0.0600463	up
TRINITY_DN16410_c2_g2	621	-	-	-	-	-	-	-	-	-	-	361.9	24.5605	-3.88226	0.00138667	0.0604617	down
TRINITY_DN16883_c2_g4	885	PREDICTED: protein ACCELERATED CELL DEATH 6 [Vitis vinifera]	ACD6	Protein ACCELERATED CELL DEATH 6 OS=Arabidopsis thaliana GN=ACD6 PE=1 SV=1	GO:0007165(signal transduction);GO:0016020(membrane)	COG0666(Ankyrin Repeat)	NA	NA	NA	NA(NA)	D7TE31.1 PF13962.4;PGG;	37.0237	1.61525	-4.5392	0.00138855	0.0604617	down
TRINITY_DN17514_c1_g2	349	-	-	-	-	-	-	-	-	-	-	0	10.6134	5.82547	0.0013976	1	up
TRINITY_DN14906_c0_g1	489	PREDICTED: protein RADIALIS-like 3 isoform X1 [Vitis vinifera]	RL3	Protein RADIALIS-like 3 OS=Arabidopsis thaliana GN=RL3 PE=2 SV=1	GO:0003677(DNA binding);GO:0003700(DNA binding transcription factor activity);GO:0005634(nucleus);GO:0006351(transcription, DNA-templated);GO:0006355(regulation of transcription, DNA-templated)	ENOG410YUEI(Myb-like DNA-binding domain)	-	-	-	-	K7LSY9.1 PF00249.29;Myb_DNA-binding;	32.3957	1.81928	-4.13067	0.0013999	0.0608468	down
TRINITY_DN8346_c0_g2	1035	ABC transporter G family member 4 [Vitis vinifera]	ABCG8	ABC transporter G family member 8 OS=Arabidopsis thaliana GN=ABCG8 PE=2 SV=1	GO:0005886(plasma membrane);GO:0016021(integral component of membrane);GO:0042626(ATPase activity, coupled to transmembrane movement of substances)	COG1131((ABC) transporter)	K05681	ATP-binding cassette, subfamily G (WHITE), member 2	-	smo02010(ABC transporters)	F6H6M1.1 PF00005.25;ABC_tran;	51.3608	6.53229	-2.98414	0.00140667	0.0610033	down
TRINITY_DN19385_c1_g2	368	unnamed protein product, partial [Vitis vinifera]	-	-	-	ENOG41106C2(response regulator aspartate phosphatase)	K13459	disease resistance protein RPS2	-	vvi04626(Plant-pathogen interaction)	F6H5Y2.1 PF00931.20;NB-ARC;	24.304	0	-7.11951	0.00141081	0.0610033	down
TRINITY_DN16365_c0_g2	487	-	-	-	-	-	-	-	-	-	-	86.2624	470.787	2.44692	0.00141317	0.0610033	up
TRINITY_DN2597_c0_g1	1426	PREDICTED: geranylgeranyl diphosphate reductase, chloroplastic [Vitis vinifera]	CHLP	Geranylgeranyl diphosphate reductase, chloroplastic OS=Nicotiana tabacum GN=CHLP PE=2 SV=1	GO:0010189(vitamin E biosynthetic process);GO:0015995(chlorophyll biosynthetic process);GO:0033385(geranylgeranyl diphosphate metabolic process);GO:0033521(phytyl diphosphate biosynthetic process);GO:0045550(geranylgeranyl reductase activity)	COG0644(geranylgeranyl reductase)	K10960	geranylgeranyl diphosphate/geranylgeranyl-bacteriochlorophyllide a reductase	EC:1.3.1.83 1.3.1.111	vvi00860(Porphyrin and chlorophyll metabolism);vvi00900(Terpenoid backbone biosynthesis)	K7KB36.1 PF01494.17;FAD_binding_3;	190.428	31.2098	-2.6097	0.00141388	0.0610033	down
TRINITY_DN12001_c0_g1	2705	PREDICTED: receptor protein kinase-like protein ZAR1 [Vitis vinifera]	ZAR1	Receptor protein kinase-like protein ZAR1 OS=Arabidopsis thaliana GN=ZAR1 PE=1 SV=1	GO:0004674(protein serine/threonine kinase activity);GO:0005515(protein binding);GO:0005524(ATP binding);GO:0005886(plasma membrane);GO:0006468(protein phosphorylation);GO:0007169(transmembrane receptor protein tyrosine kinase signaling pathway);GO:0009505(plant-type cell wall);GO:0009507(chloroplast);GO:0009570(chloroplast stroma);GO:0010069(zygote asymmetric cytokinesis in embryo sac);GO:001007…	COG0515(Serine Threonine protein kinase);COG4886(leucine Rich Repeat)	NA	NA	NA	NA(NA)	D7T903.1 PF00069.23;Pkinase;	476.49	126.878	-1.90855	0.00141605	0.0610033	down
TRINITY_DN8784_c0_g1	600	unknown [Zea mays]	RCN2	Reticulocalbin-2 OS=Homo sapiens GN=RCN2 PE=1 SV=1	GO:0005509(calcium ion binding)	ENOG410XRVE(EF-hand calcium binding domain)	-	-	-	-	A0A0D9RQD5.1 PF13499.4;EF-hand_7;	15.6544	1.01076	-4.01382	0.00142239	0.0611679	down
TRINITY_DN10387_c0_g1	1978	PREDICTED: probable nucleoredoxin 1 [Vitis vinifera]	At1g60420	Probable nucleoredoxin 1 OS=Arabidopsis thaliana GN=At1g60420 PE=1 SV=1	GO:0004791(thioredoxin-disulfide reductase activity);GO:0005829(cytosol);GO:0009860(pollen tube growth);GO:0010183(pollen tube guidance);GO:0045454(cell redox homeostasis);GO:0046686(response to cadmium ion);GO:0047134(protein-disulfide reductase activity);GO:0055114(oxidation-reduction process);GO:0080092(regulation of pollen tube growth)	ENOG410ZIWC(nucleoredoxin-like)	NA	NA	NA	NA(NA)	F6HHU9.1 PF13905.4;Thioredoxin_8;	7452.86	3423.52	-1.12238	0.00142491	0.0611679	down
TRINITY_DN12212_c0_g1	641	PREDICTED: uncharacterized protein LOC104880693 [Vitis vinifera]	-	-	-	ENOG4111DBN(NA)	-	-	-	-	-	174.354	21.626	-3.01193	0.00143453	0.0614694	down
TRINITY_DN12215_c0_g1	790	unnamed protein product, partial [Vitis vinifera]	CHI3	Probable chalcone--flavonone isomerase 3 OS=Arabidopsis thaliana GN=CHI3 PE=1 SV=1	GO:0005504(fatty acid binding);GO:0005783(endoplasmic reticulum);GO:0006631(fatty acid metabolic process);GO:0009507(chloroplast);GO:0009570(chloroplast stroma);GO:0009813(flavonoid biosynthetic process);GO:0045430(chalcone isomerase activity);GO:0080167(response to karrikin)	ENOG4111ZUZ(isomerase)	K01859	chalcone isomerase	EC:5.5.1.6	vvi00941(Flavonoid biosynthesis)	F6HC36.1 PF02431.13;Chalcone;	300.745	53.0641	-2.50426	0.00143699	0.0614694	down
TRINITY_DN14909_c2_g1	358	-	-	-	-	-	-	-	-	-	-	0.689957	19.878	4.86177	0.00145147	0.0619797	up
TRINITY_DN5152_c0_g1	654	hypothetical protein VITISV_001966 [Vitis vinifera]	-	-	GO:0003674(molecular_function);GO:0008150(biological_process);GO:0016021(integral component of membrane)	ENOG410YDKJ(Late embryogenesis abundant protein)	-	-	-	-	F6I4W5.1 PF03168.11;LEA_2;	37.7646	5.587	-2.77696	0.00145972	0.0621265	down
TRINITY_DN5904_c0_g5	430	-	BCL6	B-cell lymphoma 6 protein OS=Homo sapiens GN=BCL6 PE=1 SV=1	GO:0000122(negative regulation of transcription by RNA polymerase II);GO:0030099(myeloid cell differentiation);GO:0042092(type 2 immune response);GO:0042127(regulation of cell proliferation);GO:0050727(regulation of inflammatory response);GO:0050767(regulation of neurogenesis)	COG5048(Zinc finger protein)	-	-	-	-	H0V2D4.1 PF00651.29;BTB;	15.2513	0.684754	-4.55631	0.00146003	0.0621265	down
TRINITY_DN182_c0_g1	261	PREDICTED: probable aquaporin PIP-type pTOM75 [Solanum tuberosum]	Aqp4	Aquaporin-4 OS=Mus musculus GN=Aqp4 PE=1 SV=2	GO:0005515(protein binding);GO:0005737(cytoplasm);GO:0005886(plasma membrane);GO:0005887(integral component of plasma membrane);GO:0005911(cell-cell junction);GO:0006833(water transport);GO:0007605(sensory perception of sound);GO:0009897(external side of plasma membrane);GO:0009925(basal plasma membrane);GO:0010574(regulation of vascular endothelial growth factor production);GO:0015250(water chan…	COG0580(Channel that permits osmotically driven movement of water in both directions. It is involved in the osmoregulation and in the maintenance of cell turgor during volume expansion in rapidly growing cells. It mediates rapid entry or exit of water in response to abrupt changes in osmolarity (By similarity))	NA	NA	NA	NA(NA)	J3KRM4.1 PF00230.18;MIP;	9.494	0	-5.76623	0.00146044	1	down
TRINITY_DN18200_c0_g1	525	hypothetical protein CK203_103544 [Vitis vinifera]	-	-	-	-	-	-	-	-	-	0.806555	27.5918	5.23445	0.00147646	0.0627161	up
TRINITY_DN15363_c3_g2	1453	-	-	-	-	-	-	-	-	-	-	15.6495	69.4465	2.13173	0.00149604	0.0634369	up
TRINITY_DN15550_c1_g1	683	PREDICTED: tubulin beta-8 chain [Elaeis guineensis]	TUBB1	Tubulin beta-1 chain OS=Zea mays GN=TUBB1 PE=2 SV=1	GO:0003924(GTPase activity);GO:0005200(structural constituent of cytoskeleton);GO:0005515(protein binding);GO:0005525(GTP binding);GO:0005737(cytoplasm);GO:0005794(Golgi apparatus);GO:0005874(microtubule);GO:0007017(microtubule-based process);GO:0009651(response to salt stress);GO:0016020(membrane);GO:0045298(tubulin complex)	COG5023(protein polymerization)	K07375	tubulin beta	-	egu04145(Phagosome)	A0A0D2RY74.1 PF00091.23;Tubulin;	785.072	1783.69	1.18375	0.00150766	0.0637488	up
TRINITY_DN16391_c0_g2	661	Retrovirus-related Pol polyprotein from transposon RE1 [Vitis vinifera]	-	-	GO:0003723(RNA binding);GO:0004525(ribonuclease III activity);GO:0005634(nucleus);GO:0005737(cytoplasm);GO:0016442(RISC complex);GO:0030422(production of siRNA involved in RNA interference)	COG2801(Retrotransposon protein)	K01528	dynamin GTPase	EC:3.6.5.5	lja04144(Endocytosis)	W9SK37.1 PF07717.14;OB_NTP_bind;	0	28.7264	7.25936	0.00150865	0.0637488	up
TRINITY_DN15317_c1_g1	1690	Cyclin-P3-1 [Vitis vinifera]	CYCP3-1	Cyclin-P3-1 OS=Oryza sativa subsp. japonica GN=CYCP3-1 PE=3 SV=1	GO:0000079(regulation of cyclin-dependent protein serine/threonine kinase activity);GO:0004693(cyclin-dependent protein serine/threonine kinase activity);GO:0005634(nucleus);GO:0007049(cell cycle);GO:0019901(protein kinase binding);GO:0051301(cell division);GO:0051726(regulation of cell cycle)	ENOG4111TTK(Cyclin-dependent protein kinase)	K01255	leucyl aminopeptidase	EC:3.4.11.1	mng00480(Glutathione metabolism)	B9S423.1 PF08613.9;Cyclin;	16092.8	2981.49	-2.4323	0.00152674	0.0644014	down
TRINITY_DN18392_c0_g4	963	unnamed protein product, partial [Vitis vinifera]	-	-	GO:0003674(molecular_function);GO:0005886(plasma membrane);GO:0008150(biological_process);GO:0009506(plasmodesma);GO:0016021(integral component of membrane)	ENOG410YGGV(Late embryogenesis abundant protein)	NA	NA	NA	NA(NA)	A5B4B6.1 PF03168.11;LEA_2;	159.534	27.165	-2.55162	0.00155367	0.0653841	down
TRINITY_DN15295_c0_g1	1206	PREDICTED: protein-S-isoprenylcysteine O-methyltransferase A [Vitis vinifera]	ICMTA	Protein-S-isoprenylcysteine O-methyltransferase A OS=Arabidopsis thaliana GN=ICMTA PE=1 SV=1	GO:0004671(protein C-terminal S-isoprenylcysteine carboxyl O-methyltransferase activity);GO:0005783(endoplasmic reticulum);GO:0005789(endoplasmic reticulum membrane);GO:0006481(C-terminal protein methylation);GO:0009788(negative regulation of abscisic acid-activated signaling pathway);GO:0009908(flower development);GO:0016021(integral component of membrane);GO:0048367(shoot system development)	COG2020(isoprenylcysteine carboxyl methyltransferase)	K00587	protein-S-isoprenylcysteine O-methyltransferase	EC:2.1.1.100	vvi00900(Terpenoid backbone biosynthesis)	D7TES1.1 PF04140.12;ICMT;	129.538	396.354	1.61003	0.00155645	0.0653841	up
TRINITY_DN17571_c0_g2	1178	PREDICTED: agamous-like MADS-box protein AGL80 [Vitis vinifera]	AGL80	Agamous-like MADS-box protein AGL80 OS=Arabidopsis thaliana GN=AGL80 PE=1 SV=1	GO:0000976(transcription regulatory region sequence-specific DNA binding);GO:0000977(RNA polymerase II regulatory region sequence-specific DNA binding);GO:0000987(proximal promoter sequence-specific DNA binding);GO:0003677(DNA binding);GO:0003700(DNA binding transcription factor activity);GO:0005515(protein binding);GO:0005634(nucleus);GO:0006351(transcription, DNA-templated);GO:0043078(polar nuc…	COG5068(Transcription factor)	NA	NA	NA	NA(NA)	B9RFR5.1 PF00319.16;SRF-TF;	132.001	26.4012	-2.31485	0.00156076	0.0653841	down
TRINITY_DN19424_c0_g1	251	Trifunctional UDP-glucose 4,6-dehydratase/UDP-4-keto-6-deoxy-D-glucose 3,5-epimerase/UDP-4-keto-L-rhamnose-reductase RHM1 [Vitis vinifera]	RHM3	Trifunctional UDP-glucose 4,6-dehydratase/UDP-4-keto-6-deoxy-D-glucose 3,5-epimerase/UDP-4-keto-L-rhamnose-reductase RHM3 OS=Arabidopsis thaliana GN=RHM3 PE=2 SV=1	GO:0003824(catalytic activity);GO:0005829(cytosol);GO:0009225(nucleotide-sugar metabolic process);GO:0009506(plasmodesma);GO:0009507(chloroplast);GO:0010253(UDP-rhamnose biosynthetic process);GO:0010280(UDP-L-rhamnose synthase activity);GO:0016491(oxidoreductase activity);GO:0016853(isomerase activity);GO:0050377(UDP-glucose 4,6-dehydratase activity);GO:0055114(oxidation-reduction process)	COG1088(dTDP-glucose 4-6-dehydratase)	K12450	UDP-glucose 4,6-dehydratase	EC:4.2.1.76	tcc00520(Amino sugar and nucleotide sugar metabolism)	A0A061F9G1.1 PF16363.3;GDP_Man_Dehyd;	4.83933	97.1626	4.36469	0.0015608	0.0653841	up
TRINITY_DN15483_c0_g1	1126	PREDICTED: uncharacterized protein LOC100246152 [Vitis vinifera]	GALT3	Hydroxyproline O-galactosyltransferase GALT3 OS=Arabidopsis thaliana GN=GALT3 PE=2 SV=1	GO:0000139(Golgi membrane);GO:0005794(Golgi apparatus);GO:0006486(protein glycosylation);GO:0008378(galactosyltransferase activity);GO:0016021(integral component of membrane);GO:0016757(transferase activity, transferring glycosyl groups)	ENOG410ZZ1B(UDP-GlcNAc beta-Gal beta-1,3-N-acetylglucosaminyltransferase)	NA	NA	NA	NA(NA)	V4UVE7.1 PF01762.19;Galactosyl_T;	133.96	568.984	2.08522	0.00156742	0.0655482	up
TRINITY_DN16806_c1_g3	1036	hypothetical protein VITISV_041707 [Vitis vinifera]	GATA9	GATA transcription factor 9 OS=Arabidopsis thaliana GN=GATA9 PE=2 SV=1	GO:0000977(RNA polymerase II regulatory region sequence-specific DNA binding);GO:0001085(RNA polymerase II transcription factor binding);GO:0001228(transcriptional activator activity, RNA polymerase II transcription regulatory region sequence-specific DNA binding);GO:0003682(chromatin binding);GO:0005634(nucleus);GO:0005667(transcription factor complex);GO:0030154(cell differentiation)	COG5641(Transcription factor)	NA	NA	NA	NA(NA)	I1MNT7.1 PF00320.25;GATA;	1574.8	429.276	-1.87499	0.00157216	0.0656235	down
TRINITY_DN4758_c0_g1	384	gibberellin 2-beta-dioxygenase 8-like [Vitis vinifera]	-	-	GO:0009685(gibberellin metabolic process);GO:0052635(C-20 gibberellin 2-beta-dioxygenase activity)	COG3491(2OGFe(II) oxygenase)	K04125	gibberellin 2-oxidase	EC:1.14.11.13	vvi00904(Diterpenoid biosynthesis)	F6H9A1.1 PF14226.4;DIOX_N;	0	14.3964	6.25926	0.00157462	0.0656235	up
TRINITY_DN18676_c2_g2	1241	PREDICTED: shikimate kinase isoform X1 [Vitis vinifera]	SK	Shikimate kinase, chloroplastic OS=Solanum lycopersicum GN=SK PE=1 SV=1	GO:0000287(magnesium ion binding);GO:0004765(shikimate kinase activity);GO:0009073(aromatic amino acid family biosynthetic process);GO:0019632(shikimate metabolic process)	COG0703(Catalyzes the specific phosphorylation of the 3-hydroxyl group of shikimic acid using ATP as a cosubstrate (By similarity))	K00891	shikimate kinase	EC:2.7.1.71	vvi00400(Phenylalanine, tyrosine and tryptophan biosynthesis)	F6H4A8.1 PF01202.20;SKI;	738.795	1962.95	1.40966	0.00158661	0.0659183	up
TRINITY_DN16647_c1_g1	715	hypothetical protein CK203_030067 [Vitis vinifera]	-	-	-	ENOG410Y65V(Retrotransposon protein)	-	-	-	-	F6H3G4.1 PF13966.4;zf-RVT;	6.80578	29.5856	2.12875	0.00158712	0.0659183	up
TRINITY_DN17779_c0_g2	457	unnamed protein product, partial [Vitis vinifera]	MIK1	MDIS1-interacting receptor like kinase 1 OS=Arabidopsis thaliana GN=MIK1 PE=1 SV=1	GO:0004674(protein serine/threonine kinase activity);GO:0005524(ATP binding);GO:0005886(plasma membrane);GO:0006468(protein phosphorylation);GO:0016020(membrane);GO:0016021(integral component of membrane);GO:0016301(kinase activity)	COG0515(Serine Threonine protein kinase);COG4886(leucine Rich Repeat)	NA	NA	NA	NA(NA)	F6I5D3.1 PF00069.23;Pkinase;	27.3406	2.83004	-3.26652	0.00159174	0.0659975	down
TRINITY_DN16355_c0_g1	603	Ethylene-responsive transcription factor RAP2-7 [Vitis vinifera]	-	-	-	ENOG410YD13(Transcription factor)	NA	NA	NA	NA(NA)	-	21.3083	3.04304	-2.79318	0.00159496	0.0660052	down
TRINITY_DN9727_c0_g1	555	unnamed protein product, partial [Vitis vinifera]	At2g30660	Probable 3-hydroxyisobutyryl-CoA hydrolase 3 OS=Arabidopsis thaliana GN=At2g30660 PE=2 SV=1	GO:0003860(3-hydroxyisobutyryl-CoA hydrolase activity);GO:0005777(peroxisome);GO:0006508(proteolysis);GO:0006574(valine catabolic process);GO:0006635(fatty acid beta-oxidation);GO:0008233(peptidase activity)	COG1024(Enoyl-CoA hydratase)	K05605	3-hydroxyisobutyryl-CoA hydrolase	EC:3.1.2.4	vvi00640(Propanoate metabolism);vvi00280(Valine, leucine and isoleucine degradation);vvi00410(beta-Alanine metabolism)	F6HIV7.1 PF16113.3;ECH_2;	0	20.3852	6.76297	0.00159864	0.0660052	up
TRINITY_DN16262_c0_g2	1819	UV-B-induced protein, chloroplastic [Vitis vinifera]	At3g17800	UV-B-induced protein At3g17800, chloroplastic OS=Arabidopsis thaliana GN=At3g17800 PE=2 SV=1	GO:0008150(biological_process);GO:0008483(transaminase activity);GO:0009507(chloroplast)	ENOG410YC8B(Protein of unknown function (DUF760))	-	-	-	-	A0A061DP02.1 PF05542.9;DUF760;	1669.35	444.615	-1.90832	0.00160008	0.0660052	down
TRINITY_DN463_c0_g1	333	-	-	-	-	-	-	-	-	-	-	12.3038	0	-6.13459	0.00163276	0.0672392	down
TRINITY_DN17703_c1_g2	418	-	-	-	-	-	-	-	-	-	-	12.4236	95.7347	2.92839	0.00163849	0.0673609	up
TRINITY_DN3597_c0_g1	1058	unnamed protein product, partial [Vitis vinifera]	-	-	-	ENOG41117-	-	-	-	-	-	357.194	2982.64	3.06156	0.00164504	0.0674977	up
TRINITY_DN17370_c0_g1	662	PREDICTED: probable glycosyltransferase At5g03795 [Vitis vinifera]	-	-	-	ENOG410XTFH(Exostosin)	-	-	-	-	-	32.4902	189.716	2.53655	0.0016481	0.0674977	up
TRINITY_DN16464_c1_g3	319	class I extracellular chitinase precursor [Vitis vinifera]	-	26 kDa endochitinase 1 OS=Hordeum vulgare PE=2 SV=4	GO:0004568(chitinase activity);GO:0005576(extracellular region);GO:0008061(chitin binding);GO:0016998(cell wall macromolecule catabolic process);GO:0050832(defense response to fungus)	COG3979(chitinase)	K01183	chitinase	EC:3.2.1.14	vvi00520(Amino sugar and nucleotide sugar metabolism)	F6GZC4.1 PF00182.17;Glyco_hydro_19;	0	10.2125	5.76507	0.00164867	1	up
TRINITY_DN16808_c2_g6	504	-	-	-	-	-	-	-	-	-	-	0.344979	16.6291	5.50994	0.00165053	0.0674977	up
TRINITY_DN4866_c0_g2	817	-	THEMIS2	Protein THEMIS2 OS=Homo sapiens GN=THEMIS2 PE=1 SV=1	GO:0005515(protein binding);GO:0005634(nucleus);GO:0005737(cytoplasm);GO:0006954(inflammatory response);GO:0007155(cell adhesion);GO:0050852(T cell receptor signaling pathway)	ENOG4110SKT(thymocyte selection associated)	-	-	-	-	-	30.2961	3.1305	-3.32261	0.00165293	0.0674977	down
TRINITY_DN6919_c0_g2	1054	PREDICTED: probable strigolactone esterase DAD2 [Vitis vinifera]	DAD2	Probable strigolactone esterase DAD2 OS=Petunia hybrida GN=DAD2 PE=1 SV=1	GO:0010223(secondary shoot formation);GO:0016787(hydrolase activity);GO:1901601(strigolactone biosynthetic process)	COG0596(Alpha beta hydrolase)	-	-	-	-	A0A059BLY8.1 PF12697.5;Abhydrolase_6;	159.209	27.1259	-2.55084	0.00166861	0.0680239	down
TRINITY_DN14693_c1_g3	872	PREDICTED: esterase AGAP003155 [Vitis vinifera]	STR6	Rhodanese-like domain-containing protein 6 OS=Arabidopsis thaliana GN=STR6 PE=2 SV=1	GO:0004146(dihydrofolate reductase activity);GO:0009507(chloroplast)	ENOG4111JYH(ovarian cancer-associated gene 2 protein)	K02183	calmodulin	-	sita04016(MAPK signaling pathway - plant);sita04070(Phosphatidylinositol signaling system);sita04626(Plant-pathogen interaction)	E0CRS4.1 PF03959.11;FSH1;	1407.27	10993.8	2.96555	0.00167749	0.0682713	up
TRINITY_DN971_c0_g1	393	hypothetical protein CK203_046707 [Vitis vinifera]	-	-	-	-	-	-	-	-	-	17.4417	0.539009	-4.87876	0.00168242	0.0683576	down
TRINITY_DN17508_c2_g3	794	Protein CHUP1, chloroplastic [Vitis vinifera]	-	-	GO:0009658(chloroplast organization);GO:0009707(chloroplast outer membrane)	ENOG410YDG8(NA)	-	-	-	-	-	104.024	809.054	2.95704	0.00169486	0.0687474	up
TRINITY_DN11725_c0_g2	1442	PREDICTED: fatty acyl-CoA reductase 3 [Vitis vinifera]	FAR3	Fatty acyl-CoA reductase 3 OS=Arabidopsis thaliana GN=FAR3 PE=2 SV=1	GO:0010345(suberin biosynthetic process);GO:0035336(long-chain fatty-acyl-CoA metabolic process);GO:0043231(intracellular membrane-bounded organelle);GO:0080019(fatty-acyl-CoA reductase (alcohol-forming) activity)	ENOG410XS7R(fatty-acyl-CoA reductase (alcohol-forming) activity)	K13356	alcohol-forming fatty acyl-CoA reductase	EC:1.2.1.84	vvi00073(Cutin, suberine and wax biosynthesis);vvi04146(Peroxisome)	D7TCY0.1 PF07993.10;NAD_binding_4;	74.933	8.04527	-3.21762	0.00169811	0.0687474	down
TRINITY_DN7978_c0_g1	221	-	-	-	-	-	-	-	-	-	-	9.2745	0	-5.73123	0.00169842	1	down
TRINITY_DN15993_c2_g3	418	PREDICTED: probable xyloglucan endotransglucosylase/hydrolase protein 23 [Vitis vinifera]	-	Xyloglucan endotransglucosylase/hydrolase 2 OS=Glycine max PE=2 SV=1	GO:0004553(hydrolase activity, hydrolyzing O-glycosyl compounds);GO:0005576(extracellular region);GO:0005618(cell wall);GO:0005794(Golgi apparatus);GO:0010411(xyloglucan metabolic process);GO:0016762(xyloglucan:xyloglucosyl transferase activity);GO:0016798(hydrolase activity, acting on glycosyl bonds);GO:0042546(cell wall biogenesis);GO:0048046(apoplast);GO:0071555(cell wall organization)	COG2273(hydrolase family 16)	K14504	xyloglucan:xyloglucosyl transferase TCH4	EC:2.4.1.207	vvi04075(Plant hormone signal transduction)	K4BII8.1 PF00722.19;Glyco_hydro_16;	366.986	90.911	-2.01233	0.00170051	0.0687474	down
TRINITY_DN13358_c3_g1	313	-	-	-	-	-	-	-	-	-	-	9.83011	0	-5.81622	0.0017057	1	down
TRINITY_DN14680_c0_g1	1395	-	Cd81	CD81 antigen OS=Mus musculus GN=Cd81 PE=1 SV=2	GO:0000187(activation of MAPK activity);GO:0001618(virus receptor activity);GO:0001772(immunological synapse);GO:0005515(protein binding);GO:0005886(plasma membrane);GO:0005887(integral component of plasma membrane);GO:0007166(cell surface receptor signaling pathway);GO:0008104(protein localization);GO:0008284(positive regulation of cell proliferation);GO:0016020(membrane);GO:0016021(integral com…	ENOG4111IRY(tetraspanin)	-	-	-	-	P35762.2 PF00335.18;Tetraspannin;	89.3675	13.3215	-2.7591	0.00171039	0.0690319	down
TRINITY_DN7740_c0_g1	687	unnamed protein product, partial [Vitis vinifera]	At3g02645	Putative UPF0481 protein At3g02645 OS=Arabidopsis thaliana GN=At3g02645 PE=3 SV=1	GO:0003674(molecular_function);GO:0005886(plasma membrane);GO:0008150(biological_process);GO:0016021(integral component of membrane)	ENOG410YDVR(UPF0481 protein)	-	-	-	-	F6HXN3.1 PF03140.13;DUF247;	0.564486	28.3439	5.51118	0.00172844	0.069593	up
TRINITY_DN17830_c1_g2	321	TMV resistance protein N [Vitis vinifera]	WRKY19	Probable WRKY transcription factor 19 OS=Arabidopsis thaliana GN=WRKY19 PE=2 SV=1	GO:0003700(DNA binding transcription factor activity);GO:0004672(protein kinase activity);GO:0004674(protein serine/threonine kinase activity);GO:0005515(protein binding);GO:0005524(ATP binding);GO:0005634(nucleus);GO:0005737(cytoplasm);GO:0006351(transcription, DNA-templated);GO:0006355(regulation of transcription, DNA-templated);GO:0006468(protein phosphorylation);GO:0006952(defense response);G…	COG4886(leucine Rich Repeat)	-	-	-	-	-	26.0823	1.01076	-4.72765	0.00173002	0.069593	down
TRINITY_DN19793_c0_g1	337	-	Nkain4	Sodium/potassium-transporting ATPase subunit beta-1-interacting protein 4 OS=Mus musculus GN=Nkain4 PE=1 SV=1	GO:0002028(regulation of sodium ion transport);GO:0005886(plasma membrane);GO:0016020(membrane);GO:0016021(integral component of membrane);GO:0097458(neuron part)	ENOG410XS8X(Na,K-Atpase Interacting protein)	-	-	-	-	H0WCK6.1 PF05640.12;NKAIN;	9.3328	0	-5.73953	0.00173075	1	down
TRINITY_DN12769_c0_g1	1553	UBP1-associated protein 2B [Vitis vinifera]	UBA2B	UBP1-associated protein 2B OS=Arabidopsis thaliana GN=UBA2B PE=2 SV=1	GO:0003723(RNA binding);GO:0005634(nucleus);GO:0005737(cytoplasm);GO:0006952(defense response);GO:0008219(cell death);GO:0009693(ethylene biosynthetic process);GO:0010150(leaf senescence)	COG0724(Rna-binding protein)	K12741	heterogeneous nuclear ribonucleoprotein A1/A3	-	vvi03040(Spliceosome)	F6H4P1.1 PF00076.20;RRM_1;	808.782	1994.8	1.30227	0.00173349	0.0696175	up
TRINITY_DN15359_c0_g1	1463	PREDICTED: myosin-14 [Vitis vinifera]	-	-	GO:0004526(ribonuclease P activity);GO:0005655(nucleolar ribonuclease P complex);GO:0090502(RNA phosphodiester bond hydrolysis, endonucleolytic)	ENOG410YC5E(NA)	NA	NA	NA	NA(NA)	-	1046.94	156.727	-2.73907	0.00176852	0.0709073	down
TRINITY_DN16864_c0_g1	2432	PREDICTED: probable dolichyl pyrophosphate Man9GlcNAc2 alpha-1,3-glucosyltransferase isoform X1 [Vitis vinifera]	At5g38460	Probable dolichyl pyrophosphate Man9GlcNAc2 alpha-1,3-glucosyltransferase OS=Arabidopsis thaliana GN=At5g38460 PE=2 SV=1	GO:0005789(endoplasmic reticulum membrane);GO:0006487(protein N-linked glycosylation);GO:0006490(oligosaccharide-lipid intermediate biosynthetic process);GO:0042281(dolichyl pyrophosphate Man9GlcNAc2 alpha-1,3-glucosyltransferase activity)	ENOG410XQK1(asparagine-linked glycosylation 6, alpha-1,3-glucosyltransferase homolog (S. cerevisiae))	K03848	alpha-1,3-glucosyltransferase	EC:2.4.1.267	vvi00510(N-Glycan biosynthesis)	D7TT36.1 PF03155.13;Alg6_Alg8;	299.158	772.258	1.3676	0.00177297	0.0709684	up
TRINITY_DN16671_c2_g3	668	-	-	-	-	-	-	-	-	-	-	32.4274	173.434	2.40797	0.0017787	0.0710806	up
TRINITY_DN14119_c0_g3	402	PREDICTED: LOW QUALITY PROTEIN: probably inactive leucine-rich repeat receptor-like protein kinase At5g06940 [Vitis vinifera]	At5g06940	Probably inactive leucine-rich repeat receptor-like protein kinase At5g06940 OS=Arabidopsis thaliana GN=At5g06940 PE=3 SV=1	GO:0004672(protein kinase activity);GO:0005524(ATP binding);GO:0005576(extracellular region);GO:0006468(protein phosphorylation);GO:0016021(integral component of membrane);GO:0016301(kinase activity);GO:0016310(phosphorylation)	COG4886(leucine Rich Repeat)	NA	NA	NA	NA(NA)	B9SL80.1 PF07714.15;Pkinase_Tyr;	14.5445	0	-6.3762	0.00178337	0.0711502	down
TRINITY_DN19047_c0_g1	1829	PREDICTED: putative disease resistance protein RGA4 isoform X2 [Vitis vinifera]	RGA3	Putative disease resistance protein RGA3 OS=Solanum bulbocastanum GN=RGA3 PE=2 SV=2	GO:0005515(protein binding);GO:0005524(ATP binding);GO:0005576(extracellular region);GO:0006952(defense response);GO:0043531(ADP binding)	COG4886(leucine Rich Repeat)	NA	NA	NA	NA(NA)	F6H4R4.1 PF00931.20;NB-ARC;	430.71	42.5676	-3.33797	0.00179809	0.0716198	down
TRINITY_DN8009_c0_g1	945	PREDICTED: thiosulfate sulfurtransferase 16, chloroplastic [Vitis vinifera]	STR15	Rhodanese-like domain-containing protein 15, chloroplastic OS=Arabidopsis thaliana GN=STR15 PE=2 SV=1	GO:0005515(protein binding)	COG0607(Rhodanese domain protein)	NA	NA	NA	NA(NA)	F6HWV1.1 PF00581.18;Rhodanese;	101.617	12.9587	-2.95939	0.00181283	0.0719619	down
TRINITY_DN18238_c3_g1	903	-	-	-	-	-	-	-	-	-	-	59.5098	12.5273	-2.25278	0.00181545	0.0719619	down
TRINITY_DN8684_c0_g1	448	Transcription factor bHLH30 [Vitis vinifera]	-	-	-	ENOG410YEFC(Transcription factor)	-	-	-	-	-	0.909465	15.4942	3.99162	0.00181556	0.0719619	up
TRINITY_DN807_c0_g1	1591	-	F3	Tissue factor OS=Mus musculus GN=F3 PE=1 SV=2	GO:0001938(positive regulation of endothelial cell proliferation);GO:0002020(protease binding);GO:0002541(activation of plasma proteins involved in acute inflammatory response);GO:0004252(serine-type endopeptidase activity);GO:0004896(cytokine receptor activity);GO:0005543(phospholipid binding);GO:0005615(extracellular space);GO:0005737(cytoplasm);GO:0005886(plasma membrane);GO:0006919(activation…	ENOG4111MW4(Initiates blood coagulation by forming a complex with circulating factor VII or VIIa. The TF VIIa complex activates factors IX or X by specific limited protolysis. TF plays a role in normal hemostasis by initiating the cell-surface assembly and propagation of the coagulation protease cascade)	-	-	-	-	P20352.2 PF09294.8;Interfer-bind;	82.4896	8.60854	-3.27631	0.0018245	0.0721986	down
TRINITY_DN8661_c0_g1	447	PREDICTED: protein NETWORKED 3A isoform X1 [Vitis vinifera]	NET3A	Protein NETWORKED 3A OS=Arabidopsis thaliana GN=NET3A PE=2 SV=1	GO:0003779(actin binding);GO:0005634(nucleus);GO:0005774(vacuolar membrane);GO:0005856(cytoskeleton);GO:0031965(nuclear membrane);GO:0051015(actin filament binding)	ENOG410YK0V(kinase interacting family protein)	NA	NA	NA	NA(NA)	F6HQ21.1 PF07765.10;KIP1;	20.0151	0.684754	-4.93204	0.0018342	0.0723435	down
TRINITY_DN14604_c0_g3	950	unnamed protein product, partial [Vitis vinifera]	-	-	-	-	-	-	-	-	-	785.273	121.102	-2.6951	0.001836	0.0723435	down
TRINITY_DN17650_c2_g2	2918	Sulfite exporter TauE/SafE family protein 3 [Vitis vinifera]	-	-	GO:0009507(chloroplast);GO:0016021(integral component of membrane)	ENOG4111ME2(Sulfite exporter TauE/SafE)	K11996	adenylyltransferase and sulfurtransferase	EC:2.7.7.80 2.8.1.11	mdm04122(Sulfur relay system)	D7SUE2.1 PF01925.17;TauE;	610.062	6148.84	3.33314	0.00183726	0.0723435	up
TRINITY_DN16154_c0_g2	823	unnamed protein product, partial [Vitis vinifera]	-	-	GO:0003674(molecular_function);GO:0008150(biological_process);GO:0009507(chloroplast)	ENOG410YPNR(NA)	-	-	-	-	-	452.888	153.553	-1.56019	0.00184008	0.0723435	down
TRINITY_DN16527_c1_g3	431	-	-	-	-	-	-	-	-	-	-	49.4749	5.0408	-3.29216	0.00184334	0.072355	down
TRINITY_DN18152_c1_g1	1188	PREDICTED: isoflavone reductase-like protein [Vitis vinifera]	-	Isoflavone reductase-like protein OS=Olea europaea PE=1 SV=1	GO:0005737(cytoplasm);GO:0009807(lignan biosynthetic process);GO:0032442(phenylcoumaran benzylic ether reductase activity);GO:0046686(response to cadmium ion);GO:0050664(oxidoreductase activity, acting on NAD(P)H, oxygen as acceptor);GO:0055114(oxidation-reduction process)	ENOG410Y0DY(Isoflavone reductase)	NA	NA	NA	NA(NA)	F6I0K9.1 PF05368.11;NmrA;	377.887	2270.18	2.58589	0.0018553	0.0727067	up
TRINITY_DN14491_c4_g1	644	-	-	-	-	-	-	-	-	-	-	35.2927	5.8565	-2.60345	0.00186134	0.0728262	down
TRINITY_DN3369_c0_g1	1104	Chlorophyllase-2, chloroplastic [Vitis vinifera]	CLH2	Chlorophyllase-2, chloroplastic OS=Arabidopsis thaliana GN=CLH2 PE=1 SV=1	GO:0009507(chloroplast);GO:0015996(chlorophyll catabolic process);GO:0031969(chloroplast membrane);GO:0047746(chlorophyllase activity);GO:0102293(pheophytinase b activity)	ENOG4111H5Z(Chlorophyllase)	K08099	chlorophyllase	EC:3.1.1.14	vvi00860(Porphyrin and chlorophyll metabolism)	D7T734.1 PF07224.9;Chlorophyllase;	133.724	29.2228	-2.18911	0.0018647	0.0728402	down
TRINITY_DN19929_c0_g1	1070	PREDICTED: GDSL esterase/lipase LIP-4 [Vitis vinifera]	At1g09390	GDSL esterase/lipase At1g09390 OS=Arabidopsis thaliana GN=At1g09390 PE=2 SV=1	GO:0005576(extracellular region);GO:0009570(chloroplast stroma);GO:0016042(lipid catabolic process);GO:0016788(hydrolase activity, acting on ester bonds);GO:0052689(carboxylic ester hydrolase activity)	ENOG410YG8Q(GDSL esterase lipase)	K10396	kinesin family member 5	-	cic04144(Endocytosis)	F6HZD1.1 PF00657.20;Lipase_GDSL;	3.5712	66.6153	4.26566	0.00187068	0.0729564	up
TRINITY_DN17470_c2_g3	500	hypothetical protein CK203_108670 [Vitis vinifera]	-	-	GO:0003674(molecular_function);GO:0005634(nucleus);GO:0008150(biological_process)	ENOG410XZNN(NA)	-	-	-	-	F6H529.1 PF07939.9;DUF1685;	0	19.5457	6.70256	0.00187978	0.073194	up
TRINITY_DN17509_c0_g2	2125	PREDICTED: transcription factor bHLH123 isoform X1 [Vitis vinifera]	BHLH123	Transcription factor bHLH123 OS=Arabidopsis thaliana GN=BHLH123 PE=2 SV=1	GO:0001046(core promoter sequence-specific DNA binding);GO:0001228(transcriptional activator activity, RNA polymerase II transcription regulatory region sequence-specific DNA binding);GO:0005634(nucleus);GO:0006366(transcription by RNA polymerase II)	ENOG4111AEF(Transcription factor)	NA	NA	NA	NA(NA)	S8D3H3.1 PF00010.24;HLH;	42.8455	171.974	2.00022	0.00188839	0.0734114	up
TRINITY_DN15570_c0_g2	771	PREDICTED: heavy metal-associated isoprenylated plant protein 21 [Vitis vinifera]	HIPP21	Heavy metal-associated isoprenylated plant protein 21 OS=Arabidopsis thaliana GN=HIPP21 PE=1 SV=1	GO:0005737(cytoplasm);GO:0030001(metal ion transport);GO:0046914(transition metal ion binding);GO:0046916(cellular transition metal ion homeostasis)	COG2608(heavy metal transport detoxification protein)	NA	NA	NA	NA(NA)	D7TST8.1 PF00403.24;HMA;	255.479	44.5026	-2.52205	0.00189172	0.0734234	down
TRINITY_DN12455_c0_g1	1228	Peroxidase 42 [Vitis vinifera]	PER42	Peroxidase 42 OS=Arabidopsis thaliana GN=PER42 PE=1 SV=2	GO:0004601(peroxidase activity);GO:0009505(plant-type cell wall);GO:0009664(plant-type cell wall organization)	ENOG4111GTW(peroxidase)	K00430	peroxidase	EC:1.11.1.7	vvi00940(Phenylpropanoid biosynthesis)	A9PHA0.1 PF00141.21;peroxidase;	11161.5	1330.62	-3.06838	0.00190495	0.0738193	down
TRINITY_DN19370_c1_g1	265	-	-	-	-	-	-	-	-	-	-	15.4125	1.313	-3.58819	0.00192956	0.0744393	down
TRINITY_DN17172_c0_g2	1456	PREDICTED: GDP-mannose 3,5-epimerase 2 isoform X2 [Vitis vinifera]	GME-1	GDP-mannose 3,5-epimerase 1 OS=Oryza sativa subsp. japonica GN=GME-1 PE=1 SV=1	GO:0003824(catalytic activity);GO:0005737(cytoplasm);GO:0005829(cytosol);GO:0009225(nucleotide-sugar metabolic process);GO:0019853(L-ascorbic acid biosynthetic process);GO:0047918(GDP-mannose 3,5-epimerase activity);GO:0051287(NAD binding)	COG0451(Nad-dependent epimerase dehydratase)	K10046	GDP-D-mannose 3', 5'-epimerase	EC:5.1.3.18 5.1.3.-	vvi00053(Ascorbate and aldarate metabolism);vvi00520(Amino sugar and nucleotide sugar metabolism)	B4FBC2.1 PF01370.19;Epimerase;	803.689	5839.23	2.86117	0.00193062	0.0744393	up
TRINITY_DN349_c0_g1	624	hypothetical protein VITISV_039819 [Vitis vinifera]	-	-	-	-	-	-	-	-	-	62.4473	3.47309	-4.16602	0.00193217	0.0744393	down
TRINITY_DN13585_c1_g10	2978	PREDICTED: protein TIME FOR COFFEE isoform X1 [Vitis vinifera]	TIC	Protein TIME FOR COFFEE OS=Arabidopsis thaliana GN=TIC PE=1 SV=2	GO:0003674(molecular_function);GO:0005634(nucleus);GO:0005982(starch metabolic process);GO:0006979(response to oxidative stress);GO:0009414(response to water deprivation);GO:0009737(response to abscisic acid);GO:0032502(developmental process);GO:0042752(regulation of circadian rhythm);GO:0048511(rhythmic process)	ENOG410Y4BV(Protein TIME FOR)	-	-	-	-	-	341.348	876.949	1.36209	0.00193705	0.0744393	up
TRINITY_DN18184_c1_g2	926	CHI protein [Vitis labrusca]	CHI1	Chalcone--flavonone isomerase 1 OS=Vitis vinifera GN=CHI1 PE=2 SV=1	GO:0005504(fatty acid binding);GO:0005515(protein binding);GO:0005634(nucleus);GO:0005783(endoplasmic reticulum);GO:0006631(fatty acid metabolic process);GO:0009411(response to UV);GO:0009507(chloroplast);GO:0009570(chloroplast stroma);GO:0009705(plant-type vacuole membrane);GO:0009733(response to auxin);GO:0009813(flavonoid biosynthetic process);GO:0010224(response to UV-B);GO:0042406(extrinsic …	ENOG410YEUK(Catalyzes the intramolecular cyclization of bicyclic chalcones into tricyclic (S)-flavanones. Responsible for the isomerization of 4,2',4',6'-tetrahydroxychalcone (also termed chalcone) into naringenin)	K01859	chalcone isomerase	EC:5.5.1.6	vvi00941(Flavonoid biosynthesis)	D7T475.1 PF02431.13;Chalcone;	1406.9	6227.39	2.14609	0.00193928	0.0744393	up
TRINITY_DN14826_c0_g1	1057	PREDICTED: red chlorophyll catabolite reductase [Vitis vinifera]	RCCR	Red chlorophyll catabolite reductase, chloroplastic OS=Arabidopsis thaliana GN=RCCR PE=1 SV=2	GO:0005515(protein binding);GO:0005737(cytoplasm);GO:0005739(mitochondrion);GO:0005829(cytosol);GO:0009507(chloroplast);GO:0009535(chloroplast thylakoid membrane);GO:0009570(chloroplast stroma);GO:0009814(defense response, incompatible interaction);GO:0009941(chloroplast envelope);GO:0010363(regulation of plant-type hypersensitive response);GO:0015996(chlorophyll catabolic process);GO:0043067(reg…	ENOG4111JQP(red chlorophyll catabolite reductase)	K13545	red chlorophyll catabolite reductase	EC:1.3.7.12	vvi00860(Porphyrin and chlorophyll metabolism)	D7SVY1.1 PF06405.9;RCC_reductase;	492.262	116.717	-2.07525	0.00193934	0.0744393	down
TRINITY_DN17272_c0_g5	1719	PREDICTED: amino acid permease 3 isoform X1 [Vitis vinifera]	AAP2	Amino acid permease 2 OS=Arabidopsis thaliana GN=AAP2 PE=1 SV=1	GO:0003333(amino acid transmembrane transport);GO:0005886(plasma membrane);GO:0015171(amino acid transmembrane transporter activity)	COG0814(amino acid transport)	NA	NA	NA	NA(NA)	A5B880.1 PF01490.16;Aa_trans;	93.8914	464.738	2.30699	0.00194827	0.0746438	up
TRINITY_DN17268_c1_g4	417	putative RNA-binding protein ARP1 [Vitis vinifera]	ARP1	Probable RNA-binding protein ARP1 OS=Arabidopsis thaliana GN=ARP1 PE=2 SV=1	GO:0003723(RNA binding);GO:0003729(mRNA binding);GO:0005737(cytoplasm);GO:0008150(biological_process)	ENOG4111PGT(RNA binding motif protein)	K12741	heterogeneous nuclear ribonucleoprotein A1/A3	-	smo03040(Spliceosome)	A0A0B0MWT4.1 PF00076.20;RRM_1;	27.8139	99.9349	1.84171	0.00195081	0.0746438	up
TRINITY_DN11487_c0_g1	1541	PREDICTED: lanC-like protein GCL1 isoform X2 [Vitis vinifera]	GCL1	LanC-like protein GCL1 OS=Arabidopsis thaliana GN=GCL1 PE=2 SV=1	GO:0003824(catalytic activity);GO:0005737(cytoplasm);GO:0005886(plasma membrane);GO:0007165(signal transduction);GO:0019898(extrinsic component of membrane)	ENOG410XQIA(glutathione binding)	-	-	-	-	A0A061DIE8.1 PF05147.11;LANC_like;	64.1588	554.528	3.11079	0.00195852	0.074821	up
TRINITY_DN10012_c0_g1	1000	PREDICTED: allene oxide cyclase [Vitis vinifera]	AOC	Allene oxide cyclase, chloroplastic OS=Oryza sativa subsp. indica GN=AOC PE=2 SV=1	GO:0005774(vacuolar membrane);GO:0005886(plasma membrane);GO:0009507(chloroplast);GO:0009620(response to fungus);GO:0009651(response to salt stress);GO:0009695(jasmonic acid biosynthetic process);GO:0016020(membrane);GO:0046423(allene-oxide cyclase activity)	ENOG4111X07(allene oxide cyclase)	K10525	allene oxide cyclase	EC:5.3.99.6	fve00592(alpha-Linolenic acid metabolism)	D7SMQ9.1 PF06351.9;Allene_ox_cyc;	3077.03	20835.7	2.75938	0.00196993	0.0751386	up
TRINITY_DN19802_c0_g1	267	-	-	-	-	-	-	-	-	-	-	8.22625	67.3151	3.03898	0.00197795	0.0753264	up
TRINITY_DN16040_c0_g1	1355	serine/threonine-protein kinase OXI1 [Morus notabilis]	OXI1	Serine/threonine-protein kinase OXI1 OS=Arabidopsis thaliana GN=OXI1 PE=1 SV=1	GO:0004674(protein serine/threonine kinase activity);GO:0005634(nucleus);GO:0005737(cytoplasm);GO:0005886(plasma membrane);GO:0035556(intracellular signal transduction)	ENOG410XQ0C(serine threonine-protein kinase)	K20714	serine/threonine-protein kinase OXI1	EC:2.7.11.1	sind04016(MAPK signaling pathway - plant)	M0TYE6.1 PF00069.23;Pkinase;	310.465	1228.55	1.98314	0.0019928	0.0757321	up
TRINITY_DN15607_c0_g3	515	-	-	-	-	-	-	-	-	-	-	4.83452	62.4393	3.71638	0.00199484	0.0757321	up
TRINITY_DN13781_c1_g1	1098	PREDICTED: ethylene-responsive transcription factor 5 [Vitis vinifera]	ERF5	Ethylene-responsive transcription factor 5 OS=Nicotiana tabacum GN=ERF5 PE=2 SV=1	GO:0003677(DNA binding);GO:0003700(DNA binding transcription factor activity);GO:0005634(nucleus);GO:0006351(transcription, DNA-templated);GO:0006355(regulation of transcription, DNA-templated);GO:0009873(ethylene-activated signaling pathway);GO:0010200(response to chitin)	ENOG410YIK7(Transcription factor)	NA	NA	NA	NA(NA)	A0A022PTY6.1 PF00847.18;AP2;	1979.09	256.649	-2.94648	0.00202134	0.0766184	down
TRINITY_DN20057_c0_g1	698	PREDICTED: chitin-binding lectin 1 [Vitis vinifera]	-	-	-	ENOG41117Z7(Hydroxyproline-rich glycoprotein family protein)	-	-	-	-	-	752.149	200.474	-1.90697	0.00202979	0.0768189	down
TRINITY_DN14248_c0_g1	1387	PREDICTED: probable vacuolar amino acid transporter YPQ1 isoform X2 [Vitis vinifera]	YPQ1	Probable vacuolar amino acid transporter YPQ1 OS=Saccharomyces cerevisiae (strain ATCC 204508 / S288c) GN=YPQ1 PE=1 SV=1	GO:0008150(biological_process);GO:0016020(membrane);GO:0016021(integral component of membrane)	ENOG4111FM2(PQ loop repeat)	-	-	-	-	A0A022RW85.1 PF04193.12;PQ-loop;	724.99	81.3425	-3.15618	0.00203333	0.0768333	down
TRINITY_DN16748_c0_g1	2499	PREDICTED: G-type lectin S-receptor-like serine/threonine-protein kinase LECRK1 isoform X1 [Vitis vinifera]	RLK1	G-type lectin S-receptor-like serine/threonine-protein kinase RLK1 OS=Arabidopsis thaliana GN=RLK1 PE=2 SV=2	GO:0004674(protein serine/threonine kinase activity);GO:0005886(plasma membrane);GO:0006468(protein phosphorylation)	ENOG4110682(G-type lectin S-receptor-like serine threonine-protein kinase RLK1-like)	NA	NA	NA	NA(NA)	F6I0H6.1 PF00069.23;Pkinase;	191.156	17.1776	-3.47741	0.00203971	0.0769545	down
TRINITY_DN14513_c0_g1	1185	PREDICTED: WAT1-related protein At5g40240 [Vitis vinifera]	At3g28050	WAT1-related protein At3g28050 OS=Arabidopsis thaliana GN=At3g28050 PE=2 SV=1	GO:0005886(plasma membrane);GO:0006810(transport);GO:0022857(transmembrane transporter activity)	ENOG4111A81(auxin-induced protein)	NA	NA	NA	NA(NA)	D7TNN5.1 PF00892.18;EamA;	69.765	9.44616	-2.87629	0.00204419	0.0770043	down
TRINITY_DN18867_c0_g1	540	-	-	-	-	-	-	-	-	-	-	43.5305	10.8811	-2.00043	0.00208793	0.0784143	down
TRINITY_DN15015_c3_g8	691	hypothetical protein VITISV_016818 [Vitis vinifera]	WER	Transcription factor WER OS=Arabidopsis thaliana GN=WER PE=1 SV=1	GO:0000981(RNA polymerase II transcription factor activity, sequence-specific DNA binding);GO:0001135(transcription factor activity, RNA polymerase II transcription factor recruiting);GO:0003677(DNA binding);GO:0003700(DNA binding transcription factor activity);GO:0005515(protein binding);GO:0005634(nucleus);GO:0006351(transcription, DNA-templated);GO:0006355(regulation of transcription, DNA-temp…	COG5147(Myblike DNAbinding domain containing protein)	NA	NA	NA	NA(NA)	B9IER5.2 PF00249.29;Myb_DNA-binding;	12.3884	122.09	3.30087	0.00208808	0.0784143	up
TRINITY_DN18203_c1_g1	2702	PREDICTED: myc anthocyanin regulatory protein isoform X1 [Vitis vinifera]	GL3	Transcription factor GLABRA 3 OS=Arabidopsis thaliana GN=GL3 PE=1 SV=1	GO:0001708(cell fate specification);GO:0003677(DNA binding);GO:0003700(DNA binding transcription factor activity);GO:0005515(protein binding);GO:0005634(nucleus);GO:0006351(transcription, DNA-templated);GO:0006355(regulation of transcription, DNA-templated);GO:0007275(multicellular organism development);GO:0009867(jasmonic acid mediated signaling pathway);GO:0009957(epidermal cell fate specificat…	ENOG410Z2WK(Transcription factor)	K01772	protoporphyrin/coproporphyrin ferrochelatase	EC:4.99.1.1 4.99.1.9	aip00860(Porphyrin and chlorophyll metabolism)	F6I629.1 PF14215.4;bHLH-MYC_N;	177.553	825.432	2.21559	0.0021012	0.0787852	up
TRINITY_DN17227_c0_g3	437	Protein NRT1/ PTR family 5.10 [Vitis vinifera]	NPF5.10	Protein NRT1/ PTR FAMILY 5.10 OS=Arabidopsis thaliana GN=NPF5.10 PE=2 SV=1	GO:0005215(transporter activity);GO:0005886(plasma membrane);GO:0006857(oligopeptide transport);GO:0015706(nitrate transport);GO:0016020(membrane);GO:0016021(integral component of membrane);GO:0022857(transmembrane transporter activity);GO:0042938(dipeptide transport);GO:0055085(transmembrane transport)	COG3104(transporter)	NA	NA	NA	NA(NA)	F6I3Z6.1 PF00854.19;PTR2;	374.488	83.8934	-2.15532	0.00210475	0.0787967	down
TRINITY_DN19123_c1_g2	1025	PREDICTED: S-norcoclaurine synthase 1 isoform X2 [Vitis vinifera]	NCS1	S-norcoclaurine synthase 1 OS=Coptis japonica GN=NCS1 PE=1 SV=1	GO:0051213(dioxygenase activity)	COG3491(2OGFe(II) oxygenase)	K05278	flavonol synthase	EC:1.14.20.6	pmum00941(Flavonoid biosynthesis)	D7TTI3.1 PF03171.18;2OG-FeII_Oxy;	220.131	1539.99	2.8056	0.0021189	0.0791828	up
TRINITY_DN8835_c0_g2	394	-	Id2	DNA-binding protein inhibitor ID-2 OS=Mus musculus GN=Id2 PE=1 SV=3	GO:0000122(negative regulation of transcription by RNA polymerase II);GO:0000785(chromatin);GO:0001085(RNA polymerase II transcription factor binding);GO:0001656(metanephros development);GO:0001779(natural killer cell differentiation);GO:0001966(thigmotaxis);GO:0002521(leukocyte differentiation);GO:0003149(membranous septum morphogenesis);GO:0003166(bundle of His development);GO:0003700(DNA bindi…	ENOG4111PGK(inhibitor of DNA binding 2, dominant negative helix-loop-helix protein)	-	-	-	-	G7PLJ8.1 PF00010.24;HLH;	14.9062	1.0435	-3.92413	0.00212158	0.0791828	down
TRINITY_DN9972_c0_g1	372	-	-	-	-	-	-	-	-	-	-	9.05055	0	-5.69456	0.00212312	1	down
TRINITY_DN17093_c0_g3	1931	unnamed protein product, partial [Vitis vinifera]	STY46	Serine/threonine-protein kinase STY46 OS=Arabidopsis thaliana GN=STY46 PE=1 SV=1	GO:0004674(protein serine/threonine kinase activity);GO:0005829(cytosol);GO:0006468(protein phosphorylation);GO:0035556(intracellular signal transduction)	COG0515(Serine Threonine protein kinase)	NA	NA	NA	NA(NA)	D7TYD1.1 PF07714.15;Pkinase_Tyr;	273.024	122.397	-1.1552	0.00214829	0.0800568	down
TRINITY_DN6894_c0_g1	230	-	DEF6	Differentially expressed in FDCP 6 homolog OS=Homo sapiens GN=DEF6 PE=1 SV=1	GO:0005515(protein binding);GO:0005634(nucleus);GO:0005856(cytoskeleton);GO:0005886(plasma membrane);GO:0016020(membrane);GO:0030175(filopodium);GO:0048471(perinuclear region of cytoplasm)	ENOG410Z316(Differentially expressed in FDCP 6 homolog)	-	-	-	-	-	8.80848	0	-5.65825	0.00215184	1	down
TRINITY_DN13459_c0_g1	1215	F-box protein SKIP23 [Vitis vinifera]	SKIP23	F-box protein SKIP23 OS=Arabidopsis thaliana GN=SKIP23 PE=1 SV=1	GO:0003677(DNA binding);GO:0005634(nucleus);GO:0005694(chromosome);GO:0005737(cytoplasm);GO:0006260(DNA replication);GO:0006284(base-excision repair);GO:0006302(double-strand break repair);GO:0006310(DNA recombination);GO:0009378(four-way junction helicase activity);GO:0032508(DNA duplex unwinding);GO:0043140(ATP-dependent 3'-5' DNA helicase activity)	ENOG410ZMUJ(F-box protein)	-	-	-	-	F6I0X7.1 PF03478.16;DUF295;	101.945	26.6116	-1.94049	0.00216019	0.0802695	down
TRINITY_DN14603_c0_g8	644	unnamed protein product, partial [Vitis vinifera]	-	-	GO:0005634(nucleus);GO:0008150(biological_process)	ENOG4110UCC(NA)	-	-	-	-	-	53.425	219.424	2.04097	0.00216299	0.0802695	up
TRINITY_DN2001_c0_g1	305	Cinnamoyl-CoA reductase-like SNL6 [Vitis vinifera]	-	-	-	COG0451(Nad-dependent epimerase dehydratase)	-	-	-	-	A0A0B0NWP6.1 PF01073.17;3Beta_HSD;	10.0988	0	-5.854	0.00217042	1	down
TRINITY_DN18152_c1_g5	574	Isoflavone reductase-like protein [Vitis vinifera]	-	Isoflavone reductase-like protein OS=Olea europaea PE=1 SV=1	GO:0005737(cytoplasm);GO:0009807(lignan biosynthetic process);GO:0032442(phenylcoumaran benzylic ether reductase activity);GO:0046686(response to cadmium ion);GO:0050664(oxidoreductase activity, acting on NAD(P)H, oxygen as acceptor);GO:0055114(oxidation-reduction process)	ENOG410Y0DY(Isoflavone reductase)	NA	NA	NA	NA(NA)	D7U4J3.1 PF05368.11;NmrA;	139.982	56.7048	-1.29987	0.0021721	0.0802695	down
TRINITY_DN14095_c0_g2	2179	PREDICTED: uncharacterized protein LOC100247091 isoform X1 [Vitis vinifera]	-	-	GO:0003674(molecular_function);GO:0008150(biological_process);GO:0009507(chloroplast)	ENOG410ZCW9(NA)	-	-	-	-	-	283.763	1467.22	2.3694	0.00217266	0.0802695	up
TRINITY_DN16999_c0_g1	1766	PREDICTED: protein DETOXIFICATION 40 [Vitis vinifera]	DTX40	Protein DETOXIFICATION 40 OS=Arabidopsis thaliana GN=DTX40 PE=1 SV=1	GO:0006855(drug transmembrane transport)	COG0534(Mate efflux family protein)	NA	NA	NA	NA(NA)	F6H7N5.1 PF01554.16;MatE;	1289.97	195.272	-2.72295	0.00217295	0.0802695	down
TRINITY_DN17835_c0_g1	2415	hypothetical protein VITISV_037414 [Vitis vinifera]	CTHT_0029840	Eukaryotic translation initiation factor 5B OS=Chaetomium thermophilum (strain DSM 1495 / CBS 144.50 / IMI 039719) GN=CTHT_0029840 PE=1 SV=2	GO:0003924(GTPase activity);GO:0005622(intracellular);GO:0006412(translation)	COG0532(One of the essential components for the initiation of protein synthesis. Protects formylmethionyl-tRNA from spontaneous hydrolysis and promotes its binding to the 30S ribosomal subunits. Also involved in the hydrolysis of GTP during the formation of the 70S ribosomal complex (By similarity))	K03243	translation initiation factor 5B	-	lang03013(RNA transport)	B9SQ25.1 PF00009.25;GTP_EFTU;	49.1227	154.5	1.64987	0.00217382	0.0802695	up
TRINITY_DN8093_c0_g1	920	PREDICTED: RING-H2 finger protein ATL57 [Vitis vinifera]	ATL57	RING-H2 finger protein ATL57 OS=Arabidopsis thaliana GN=ATL57 PE=2 SV=1	GO:0008270(zinc ion binding);GO:0016021(integral component of membrane);GO:0016567(protein ubiquitination);GO:0046872(metal ion binding)	ENOG41121N2(zinc ion binding)	NA	NA	NA	NA(NA)	A0A022RBD3.1 PF13639.4;zf-RING_2;	63.832	5.89685	-3.43023	0.00218034	0.0803881	down
TRINITY_DN18305_c0_g1	1047	PREDICTED: uncharacterized protein LOC100241271 [Vitis vinifera]	-	-	GO:0003674(molecular_function);GO:0005634(nucleus)	COG3450(Enzyme of the cupin superfamily)	NA	NA	NA	NA(NA)	D7U396.1 PF05899.10;Cupin_3;	39.2785	258.448	2.71635	0.00218886	0.0805799	up
TRINITY_DN19055_c1_g1	882	-	-	-	-	-	-	-	-	-	-	128.181	24.0802	-2.40946	0.00219401	0.0806474	down
TRINITY_DN18633_c0_g1	1070	Protein argonaute MEL1 [Vitis vinifera]	AGO5	Protein argonaute 5 OS=Arabidopsis thaliana GN=AGO5 PE=1 SV=2	GO:0003723(RNA binding);GO:0005737(cytoplasm);GO:0005829(cytosol);GO:0006351(transcription, DNA-templated);GO:0006355(regulation of transcription, DNA-templated);GO:0006417(regulation of translation);GO:0009615(response to virus);GO:0009814(defense response, incompatible interaction);GO:0031047(gene silencing by RNA);GO:0046872(metal ion binding);GO:0060145(viral gene silencing in virus induced g…	ENOG410XP07(eukaryotic translation initiation factor 2c)	NA	NA	NA	NA(NA)	D7SN77.1 PF02171.15;Piwi;	131.553	30.7941	-2.09294	0.00220378	0.0808837	down
TRINITY_DN9761_c0_g2	749	cytochrome c oxidase subunit 3 (mitochondrion) [Nephroselmis olivacea]	mt-Co3	Cytochrome c oxidase subunit 3 OS=Mus musculus GN=mt-Co3 PE=1 SV=2	GO:0004129(cytochrome-c oxidase activity);GO:0005739(mitochondrion);GO:0005743(mitochondrial inner membrane);GO:0005751(mitochondrial respiratory chain complex IV);GO:0006123(mitochondrial electron transport, cytochrome c to oxygen);GO:0008535(respiratory chain complex IV assembly);GO:0009055(electron transfer activity);GO:0009060(aerobic respiration);GO:0015002(heme-copper terminal oxidase activ…	COG1845(Cytochrome C Oxidase, Subunit III)	K02262	cytochrome c oxidase subunit 3	-	nnu00190(Oxidative phosphorylation)	Q7H115.1 PF00510.16;COX3;	691.493	182.363	-1.92409	0.0022071	0.0808837	down
TRINITY_DN9635_c0_g1	1577	PREDICTED: 2-oxoisovalerate dehydrogenase subunit alpha 1, mitochondrial [Vitis vinifera]	At1g21400	2-oxoisovalerate dehydrogenase subunit alpha 1, mitochondrial OS=Arabidopsis thaliana GN=At1g21400 PE=2 SV=1	GO:0003863(3-methyl-2-oxobutanoate dehydrogenase (2-methylpropanoyl-transferring) activity);GO:0005739(mitochondrion);GO:0005759(mitochondrial matrix);GO:0009646(response to absence of light);GO:0009744(response to sucrose);GO:0016021(integral component of membrane);GO:0016624(oxidoreductase activity, acting on the aldehyde or oxo group of donors, disulfide as acceptor);GO:0043617(cellular respon…	COG1071(Dehydrogenase)	K00166	2-oxoisovalerate dehydrogenase E1 component alpha subunit	EC:1.2.4.4	vvi00640(Propanoate metabolism);vvi00280(Valine, leucine and isoleucine degradation)	E0CQJ8.1 PF00676.18;E1_dh;	411.664	104.172	-1.98151	0.00221452	0.0810336	down
TRINITY_DN16687_c2_g3	1016	PREDICTED: uncharacterized protein LOC100248073 isoform X1 [Vitis vinifera]	-	-	GO:0003674(molecular_function);GO:0005634(nucleus);GO:0008150(biological_process)	ENOG41113F3(NA)	-	-	-	-	-	531.288	90.8638	-2.54612	0.00221972	0.0811017	down
TRINITY_DN18259_c0_g2	638	PREDICTED: putative nuclease HARBI1 [Fragaria vesca subsp. vesca]	-	-	GO:0005575(cellular_component);GO:0016788(hydrolase activity, acting on ester bonds)	ENOG410Z1UH(transposon protein)	K00033	6-phosphogluconate dehydrogenase	EC:1.1.1.44 1.1.1.343	gmx00030(Pentose phosphate pathway);gmx00480(Glutathione metabolism)	V9E671.1 PF04827.12;Plant_tran;	19.5074	69.5852	1.82366	0.00222315	0.0811049	up
TRINITY_DN17129_c0_g1	1581	PREDICTED: uncharacterized protein LOC100255632 [Vitis vinifera]	rutD	Putative aminoacrylate hydrolase RutD OS=Methylobacterium populi (strain ATCC BAA-705 / NCIMB 13946 / BJ001) GN=rutD PE=3 SV=1	GO:0016787(hydrolase activity)	ENOG4111XCX(alpha/beta hydrolase fold)	-	-	-	-	A0A061G1Y1.1 PF00561.18;Abhydrolase_1;	406.198	1521.56	1.90426	0.0022406	0.0816189	up
TRINITY_DN17855_c0_g3	2906	PREDICTED: endoplasmic reticulum metallopeptidase 1 isoform X1 [Vitis vinifera]	ermp1	Endoplasmic reticulum metallopeptidase 1 OS=Xenopus laevis GN=ermp1 PE=2 SV=1	GO:0001541(ovarian follicle development);GO:0003674(molecular_function);GO:0005783(endoplasmic reticulum);GO:0005789(endoplasmic reticulum membrane);GO:0006508(proteolysis);GO:0008237(metallopeptidase activity);GO:0016020(membrane);GO:0016021(integral component of membrane);GO:0046872(metal ion binding)	COG2234(peptidase m28)	K12599	antiviral helicase SKI2	EC:3.6.4.-	gra03018(RNA degradation)	D7TAV9.1 PF04389.15;Peptidase_M28;	154.393	477.956	1.62983	0.00225363	0.0819706	up
TRINITY_DN8074_c0_g1	488	PREDICTED: ABC transporter A family member 2-like [Nelumbo nucifera]	ABCA11	ABC transporter A family member 11 OS=Arabidopsis thaliana GN=ABCA11 PE=3 SV=1	GO:0006869(lipid transport);GO:0042626(ATPase activity, coupled to transmembrane movement of substances);GO:0043231(intracellular membrane-bounded organelle)	ENOG410XXUP((ABC) transporter)	-	-	-	-	M5W3T9.1 PF12698.5;ABC2_membrane_3;	10.2417	0	-5.88343	0.00225682	1	down
TRINITY_DN10233_c0_g3	418	-	-	-	-	-	-	-	-	-	-	14.1897	0.684754	-4.4492	0.00225778	0.081999	down
TRINITY_DN16740_c0_g3	1312	PREDICTED: cysteine synthase [Vitis vinifera]	-	Cysteine synthase OS=Citrullus lanatus PE=1 SV=1	GO:0004124(cysteine synthase activity);GO:0005737(cytoplasm);GO:0006535(cysteine biosynthetic process from serine);GO:0030170(pyridoxal phosphate binding)	COG0031(cysteine biosynthetic process from serine)	K01738	cysteine synthase	EC:2.5.1.47	vvi00920(Sulfur metabolism);vvi00270(Cysteine and methionine metabolism)	F6HTV3.1 PF00291.23;PALP;	278.247	710.132	1.35171	0.00226236	0.0820427	up
TRINITY_DN17860_c1_g2	1418	PREDICTED: G-type lectin S-receptor-like serine/threonine-protein kinase LECRK3 [Vitis vinifera]	LECRK3	G-type lectin S-receptor-like serine/threonine-protein kinase LECRK3 OS=Oryza sativa subsp. indica GN=LECRK3 PE=3 SV=2	GO:0004674(protein serine/threonine kinase activity);GO:0005886(plasma membrane);GO:0006468(protein phosphorylation)	ENOG410YBN4(G-type lectin S-receptor-like serine threonine-protein kinase)	NA	NA	NA	NA(NA)	F6GUD7.1 PF01453.22;B_lectin;	392.668	63.7568	-2.62186	0.00227379	0.082224	down
TRINITY_DN11027_c0_g1	1273	PREDICTED: homeobox-leucine zipper protein HAT5 [Vitis vinifera]	ATHB-6	Homeobox-leucine zipper protein ATHB-6 OS=Arabidopsis thaliana GN=ATHB-6 PE=1 SV=1	GO:0003677(DNA binding);GO:0003700(DNA binding transcription factor activity);GO:0005515(protein binding);GO:0005634(nucleus);GO:0006351(transcription, DNA-templated);GO:0006355(regulation of transcription, DNA-templated);GO:0009414(response to water deprivation);GO:0009738(abscisic acid-activated signaling pathway);GO:0009788(negative regulation of abscisic acid-activated signaling pathway);GO:0…	ENOG410Z2UE(homeobox-leucine zipper protein)	NA	NA	NA	NA(NA)	A0A067JML6.1 PF00046.27;Homeobox;	34.7583	253.696	2.86351	0.00227413	0.082224	up
TRINITY_DN6802_c0_g1	724	-	Muc2	Mucin-2 (Fragments) OS=Mus musculus GN=Muc2 PE=1 SV=2	GO:0002064(epithelial cell development);GO:0005515(protein binding);GO:0005576(extracellular region);GO:0006915(apoptotic process);GO:0008285(negative regulation of cell proliferation);GO:0030277(maintenance of gastrointestinal epithelium);GO:0030336(negative regulation of cell migration);GO:0043065(positive regulation of apoptotic process);GO:0070701(mucus layer);GO:0070702(inner mucus layer);GO…	ENOG410XNSK(oligomeric mucus gel-forming)	-	-	-	-	A0A087WSP1.1 PF00007.20;Cys_knot;	0	26.0207	7.1147	0.0022784	0.0822561	up
TRINITY_DN13654_c0_g1	1712	PREDICTED: uncharacterized protein LOC100249580 isoform X1 [Vitis vinifera]	-	-	GO:0004568(chitinase activity);GO:0005576(extracellular region);GO:0006032(chitin catabolic process);GO:0008061(chitin binding)	ENOG410YEG6(alkaline phosphatase)	K01113	alkaline phosphatase D	EC:3.1.3.1	vvi00790(Folate biosynthesis)	D7UDI2.1 PF09423.8;PhoD;	160.879	448.348	1.47999	0.00229828	0.0826296	up
TRINITY_DN17548_c1_g2	559	-	-	-	-	-	-	-	-	-	-	47.7893	6.96185	-2.75366	0.00229879	0.0826296	down
TRINITY_DN11067_c0_g2	265	-	-	-	-	-	-	-	-	-	-	4069.07	1554.1	-1.38853	0.00229895	0.0826296	down
TRINITY_DN14159_c0_g1	260	unnamed protein product, partial [Vitis vinifera]	-	-	GO:0003735(structural constituent of ribosome);GO:0006412(translation)	COG0222(Seems to be the binding site for several of the factors involved in protein synthesis and appears to be essential for accurate translation (By similarity))	K02935	large subunit ribosomal protein L7/L12	-	vvi03010(Ribosome)	-	3.60212	65.4635	4.17282	0.00230524	0.0826519	up
TRINITY_DN18250_c0_g3	3234	PREDICTED: uncharacterized protein LOC100245981 isoform X1 [Vitis vinifera]	-	-	GO:0003674(molecular_function);GO:0005634(nucleus);GO:0008150(biological_process)	ENOG411183C(Domain of unknown function (DUF3527))	-	-	-	-	F6HKY7.1 PF12043.6;DUF3527;	247.984	74.6532	-1.73054	0.00230675	0.0826519	down
TRINITY_DN17551_c4_g3	604	NAC transcription factor 29 [Morus notabilis]	-	-	-	-	-	-	-	-	W9QTX9.1 PF02365.13;NAM;	0	24.9811	7.05796	0.00230978	0.0826519	up
TRINITY_DN19354_c2_g2	259	-	-	-	-	-	-	-	-	-	-	39.7317	11.1924	-1.82816	0.00232879	0.0832097	down
TRINITY_DN17005_c1_g2	1259	-	-	-	-	-	-	-	-	-	-	6.45244	131.352	4.37384	0.00233878	0.0834369	up
TRINITY_DN11945_c0_g1	759	PREDICTED: uncharacterized protein LOC100262313 [Vitis vinifera]	-	-	GO:0003674(molecular_function);GO:0008150(biological_process)	ENOG410YZ6J(NA)	-	-	-	-	-	736.732	51.8416	-3.82834	0.00234202	0.0834369	down
TRINITY_DN13706_c0_g1	1559	PREDICTED: 1-aminocyclopropane-1-carboxylate synthase 1 [Vitis vinifera]	ACS1	1-aminocyclopropane-1-carboxylate synthase 1 OS=Prunus mume GN=ACS1 PE=2 SV=1	GO:0005737(cytoplasm);GO:0009693(ethylene biosynthetic process);GO:0016847(1-aminocyclopropane-1-carboxylate synthase activity);GO:0030170(pyridoxal phosphate binding)	COG0436(aminotransferase)	K20772	1-aminocyclopropane-1-carboxylate synthase 1/2/6	EC:4.4.1.14	vvi00270(Cysteine and methionine metabolism);vvi04016(MAPK signaling pathway - plant)	D7UCD9.1 PF00155.19;Aminotran_1_2;	19.1665	197.363	3.35866	0.00234984	0.0835932	up
TRINITY_DN12809_c0_g1	1098	PREDICTED: tetratricopeptide repeat protein 1 [Vitis vinifera]	TTC1	Tetratricopeptide repeat protein 1 OS=Homo sapiens GN=TTC1 PE=1 SV=1	GO:0005515(protein binding)	ENOG4111IF0(Tetratricopeptide repeat)	K01426	amidase	EC:3.5.1.4	bpg00330(Arginine and proline metabolism);bpg00360(Phenylalanine metabolism);bpg00380(Tryptophan metabolism)	F6HYN3.1 PF00515.26;TPR_1;	500.625	1020.37	1.02757	0.0023693	0.0839525	up
TRINITY_DN17872_c0_g8	479	-	-	-	-	-	-	-	-	-	-	59.2897	18.4515	-1.67521	0.00237488	0.0839525	down
TRINITY_DN10391_c0_g1	1591	unnamed protein product, partial [Vitis vinifera]	DTX27	Protein DETOXIFICATION 27 OS=Arabidopsis thaliana GN=DTX27 PE=2 SV=1	GO:0006855(drug transmembrane transport)	COG0534(Mate efflux family protein)	NA	NA	NA	NA(NA)	F6H0Y9.1 PF01554.16;MatE;	642.815	208.562	-1.62369	0.00237536	0.0839525	down
TRINITY_DN17796_c1_g1	1310	PREDICTED: expansin-B3 isoform X2 [Vitis vinifera]	EXPB3	Expansin-B3 OS=Arabidopsis thaliana GN=EXPB3 PE=2 SV=2	GO:0006949(syncytium formation);GO:0009506(plasmodesma)	ENOG410YA5Q(May cause loosening and extension of plant cell walls by disrupting non-covalent bonding between cellulose microfibrils and matrix glucans. No enzymatic activity has been found. May be required for rapid internodal elongation in deepwater rice during submergence (By similarity))	NA	NA	NA	NA(NA)	D7TE44.1 PF01357.19;Pollen_allerg_1;	18.9876	113.122	2.57172	0.00237747	0.0839525	up
TRINITY_DN4469_c0_g1	1899	-	TSC22D3	TSC22 domain family protein 3 OS=Homo sapiens GN=TSC22D3 PE=1 SV=2	GO:0000122(negative regulation of transcription by RNA polymerase II);GO:0003700(DNA binding transcription factor activity);GO:0005515(protein binding);GO:0005634(nucleus);GO:0005829(cytosol);GO:0006355(regulation of transcription, DNA-templated);GO:0006970(response to osmotic stress);GO:0034220(ion transmembrane transport);GO:0043426(MRF binding);GO:0048642(negative regulation of skeletal muscle…	ENOG411251N(TSC22 domain family, member)	-	-	-	-	K7ESR1.1 PF01166.16;TSC22;	229.657	21.0651	-3.45252	0.00237796	0.0839525	down
TRINITY_DN13264_c0_g1	1586	PREDICTED: cytochrome P450 81E8 [Vitis vinifera]	CYP81E8	Cytochrome P450 81E8 OS=Medicago truncatula GN=CYP81E8 PE=2 SV=1	GO:0016020(membrane);GO:0016709(oxidoreductase activity, acting on paired donors, with incorporation or reduction of molecular oxygen, NAD(P)H as one donor, and incorporation of one atom of oxygen);GO:0042343(indole glucosinolate metabolic process);GO:0044550(secondary metabolite biosynthetic process);GO:0098542(defense response to other organism)	COG2124(Cytochrome p450)	K13260	isoflavone/4'-methoxyisoflavone 2'-hydroxylase	EC:1.14.13.89 1.14.13.53	gmx00943(Isoflavonoid biosynthesis)	A5BQL7.1 PF00067.20;p450;	279.267	71.3246	-1.96826	0.00238142	0.0839525	down
TRINITY_DN14810_c0_g2	320	hypothetical protein VITISV_024237 [Vitis vinifera]	-	-	GO:0004675(transmembrane receptor protein serine/threonine kinase activity);GO:0005886(plasma membrane);GO:0009506(plasmodesma);GO:0009620(response to fungus);GO:0016301(kinase activity)	COG0515(Serine Threonine protein kinase)	NA	NA	NA	NA(NA)	F6HWE0.1 PF00069.23;Pkinase;	11.1787	0.326009	-5.03659	0.00238413	0.0839525	down
TRINITY_DN17580_c0_g2	576	-	-	-	-	-	-	-	-	-	-	122.964	39.5259	-1.63454	0.00239821	0.0842992	down
TRINITY_DN15347_c2_g3	881	PREDICTED: lysine-rich arabinogalactan protein 18 [Vitis vinifera]	-	-	-	-	-	-	-	-	-	527.392	198.581	-1.41043	0.00240092	0.0842992	down
TRINITY_DN13258_c0_g1	2067	PREDICTED: calnexin homolog [Vitis vinifera]	-	Calnexin homolog OS=Glycine max PE=2 SV=1	GO:0005509(calcium ion binding);GO:0005739(mitochondrion);GO:0005773(vacuole);GO:0005774(vacuolar membrane);GO:0005783(endoplasmic reticulum);GO:0005789(endoplasmic reticulum membrane);GO:0005794(Golgi apparatus);GO:0005886(plasma membrane);GO:0006457(protein folding);GO:0009505(plant-type cell wall);GO:0009506(plasmodesma);GO:0009507(chloroplast);GO:0016020(membrane);GO:0016021(integral componen…	ENOG410XP7T(Calnexin)	K08054	calnexin	-	vvi04141(Protein processing in endoplasmic reticulum);vvi04145(Phagosome)	F6HWL2.1 PF00262.16;Calreticulin;	1541.54	4077.94	1.40322	0.00241714	0.0847465	up
TRINITY_DN17925_c1_g2	291	-	-	-	-	-	-	-	-	-	-	0.403278	12.4999	5.10194	0.00242911	0.0850433	up
TRINITY_DN17408_c3_g1	275	-	-	-	-	-	-	-	-	-	-	12.81	0.326009	-5.22971	0.00243487	0.0851126	down
TRINITY_DN17432_c0_g1	457	-	-	-	-	-	-	-	-	-	-	41.8072	6.15738	-2.75315	0.00243809	0.0851126	down
TRINITY_DN13395_c0_g1	1786	hypothetical protein VITISV_029565 [Vitis vinifera]	At2g17570	Dehydrodolichyl diphosphate synthase 6 OS=Arabidopsis thaliana GN=At2g17570 PE=2 SV=2	GO:0002094(polyprenyltransferase activity);GO:0005783(endoplasmic reticulum);GO:0006486(protein glycosylation);GO:0016094(polyprenol biosynthetic process)	COG0020(Catalyzes the condensation of isopentenyl diphosphate (IPP) with allylic pyrophosphates generating different type of terpenoids (By similarity))	K11778	ditrans,polycis-polyprenyl diphosphate synthase	EC:2.5.1.87	vvi00900(Terpenoid backbone biosynthesis)	F6HZI4.1 PF01255.17;Prenyltransf;	245.146	788.579	1.68415	0.00245023	0.0854136	up
TRINITY_DN15034_c1_g1	821	hypothetical protein VITISV_027752 [Vitis vinifera]	WAKL9	Wall-associated receptor kinase-like 9 OS=Arabidopsis thaliana GN=WAKL9 PE=2 SV=1	GO:0004674(protein serine/threonine kinase activity);GO:0005886(plasma membrane);GO:0007166(cell surface receptor signaling pathway)	ENOG410YDJR(STYKc)	NA	NA	NA	NA(NA)	A5BHD0.1 PF00069.23;Pkinase;	41.2453	9.16186	-2.16743	0.00247772	0.0862479	down
TRINITY_DN16329_c0_g3	2141	PREDICTED: protein ACCELERATED CELL DEATH 6-like [Vitis vinifera]	ACD6	Protein ACCELERATED CELL DEATH 6 OS=Arabidopsis thaliana GN=ACD6 PE=1 SV=1	GO:0007165(signal transduction);GO:0016020(membrane)	COG0666(Ankyrin Repeat)	NA	NA	NA	NA(NA)	F6HVJ6.1 PF13962.4;PGG;	257.747	59.2076	-2.12323	0.00248275	0.0862994	down
TRINITY_DN16440_c2_g1	877	-	-	-	-	-	-	-	-	-	-	35.2466	2.15248	-4.09094	0.00249224	0.0865057	down
TRINITY_DN15041_c0_g7	383	-	-	-	-	-	-	-	-	-	-	3.43648	27.2394	2.99464	0.00251214	0.087072	up
TRINITY_DN18079_c0_g4	744	PREDICTED: uncharacterized GPI-anchored protein At4g28100 [Vitis vinifera]	At4g28100	Uncharacterized GPI-anchored protein At4g28100 OS=Arabidopsis thaliana GN=At4g28100 PE=1 SV=1	GO:0003674(molecular_function);GO:0005886(plasma membrane);GO:0008150(biological_process);GO:0031225(anchored component of membrane)	ENOG410YGU9(NA)	NA	NA	NA	NA(NA)	-	99.8692	27.0425	-1.87638	0.00252265	0.0872079	down
TRINITY_DN8071_c0_g4	592	hypothetical protein CK203_078690 [Vitis vinifera]	-	-	GO:0005634(nucleus)	COG3571(Hydrolase of the alpha beta-hydrolase)	NA	NA	NA	NA(NA)	D7TVE2.1 PF12695.5;Abhydrolase_5;	24.9059	4.38878	-2.51239	0.00252324	0.0872079	down
TRINITY_DN19815_c0_g1	318	PREDICTED: two-component response regulator ORR9 isoform X2 [Vitis vinifera]	RR4	Two-component response regulator ORR4 OS=Oryza sativa subsp. indica GN=RR4 PE=2 SV=1	GO:0009735(response to cytokinin)	COG5641(Transcription factor)	K14492	two-component response regulator ARR-A family	-	vvi04075(Plant hormone signal transduction)	E0CR50.1 PF00072.22;Response_reg;	8.81736	0	-5.66012	0.00253179	1	down
TRINITY_DN15614_c1_g1	495	putative sucrose-phosphate synthase 4 [Vitis vinifera]	-	-	-	COG0438(Glycosyl transferase (Group 1)	K00696	sucrose-phosphate synthase	EC:2.4.1.14	pxb00500(Starch and sucrose metabolism)	-	36.609	9.62464	-1.923	0.00253552	0.0873839	down
TRINITY_DN18392_c0_g1	2810	PREDICTED: potassium channel AKT1 [Vitis vinifera]	AKT1	Potassium channel AKT1 OS=Arabidopsis thaliana GN=AKT1 PE=1 SV=2	GO:0005249(voltage-gated potassium channel activity);GO:0005887(integral component of plasma membrane);GO:0042391(regulation of membrane potential)	ENOG410XPSE(Potassium voltage-gated channel, subfamily H (Eag-related), member)	NA	NA	NA	NA(NA)	D7TBW5.1 PF00520.29;Ion_trans;	206.472	1182.61	2.51628	0.00253796	0.0873839	up
TRINITY_DN12485_c0_g1	1787	PREDICTED: WD repeat-containing protein 76 [Vitis vinifera]	SNOG_03055	DNA damage-binding protein CMR1 OS=Phaeosphaeria nodorum (strain SN15 / ATCC MYA-4574 / FGSC 10173) GN=SNOG_03055 PE=3 SV=1	GO:0000166(nucleotide binding);GO:0003677(DNA binding);GO:0005634(nucleus);GO:0005737(cytoplasm);GO:0006974(cellular response to DNA damage stimulus);GO:0009414(response to water deprivation);GO:0009737(response to abscisic acid);GO:0080008(Cul4-RING E3 ubiquitin ligase complex);GO:2000001(regulation of DNA damage checkpoint)	ENOG410XRID(WD repeatcontaining protein)	K10140	DNA damage-binding protein 2	-	cit04120(Ubiquitin mediated proteolysis);cit03420(Nucleotide excision repair)	A0A061GJB5.1 PF00400.30;WD40;	168.085	425.983	1.34056	0.00253912	0.0873839	up
TRINITY_DN17946_c2_g2	2235	PREDICTED: 3-hydroxyisobutyryl-CoA hydrolase-like protein 5 [Vitis vinifera]	At1g06550	3-hydroxyisobutyryl-CoA hydrolase-like protein 5 OS=Arabidopsis thaliana GN=At1g06550 PE=1 SV=2	GO:0003860(3-hydroxyisobutyryl-CoA hydrolase activity);GO:0005737(cytoplasm);GO:0006635(fatty acid beta-oxidation);GO:0080167(response to karrikin)	COG1024(Enoyl-CoA hydratase)	K05605	3-hydroxyisobutyryl-CoA hydrolase	EC:3.1.2.4	vvi00640(Propanoate metabolism);vvi00280(Valine, leucine and isoleucine degradation);vvi00410(beta-Alanine metabolism)	E0CU26.1 PF16113.3;ECH_2;	1002.6	4331.33	2.11092	0.00254486	0.0874576	up
TRINITY_DN12922_c0_g1	1020	PREDICTED: 7-deoxyloganetic acid glucosyltransferase isoform X2 [Vitis vinifera]	UGT709C2	7-deoxyloganetic acid glucosyltransferase OS=Catharanthus roseus GN=UGT709C2 PE=1 SV=1	GO:0009813(flavonoid biosynthetic process);GO:0043231(intracellular membrane-bounded organelle);GO:0052696(flavonoid glucuronidation);GO:0080043(quercetin 3-O-glucosyltransferase activity);GO:0080044(quercetin 7-O-glucosyltransferase activity)	COG1819(Transferase)	NA	NA	NA	NA(NA)	A0A067G1B2.1 PF00201.16;UDPGT;	597.707	1988.12	1.73336	0.00256294	0.087887	up
TRINITY_DN16260_c0_g3	1535	PREDICTED: UDP-glycosyltransferase 88F5-like [Vitis vinifera]	UGT88F5	UDP-glycosyltransferase 88F5 OS=Malus domestica GN=UGT88F5 PE=2 SV=1	GO:0009813(flavonoid biosynthetic process);GO:0043231(intracellular membrane-bounded organelle);GO:0052696(flavonoid glucuronidation);GO:0080043(quercetin 3-O-glucosyltransferase activity);GO:0080044(quercetin 7-O-glucosyltransferase activity)	COG1819(Transferase)	K12938	anthocyanidin 5,3-O-glucosyltransferase	EC:2.4.1.-	fve00942(Anthocyanin biosynthesis)	A5BFH4.1 PF00201.16;UDPGT;	442.341	93.9141	-2.23484	0.00256459	0.087887	down
TRINITY_DN16457_c0_g1	2442	PREDICTED: probable LRR receptor-like serine/threonine-protein kinase At5g10290 [Vitis vinifera]	At5g10290	Probable LRR receptor-like serine/threonine-protein kinase At5g10290 OS=Arabidopsis thaliana GN=At5g10290 PE=2 SV=1	GO:0005524(ATP binding);GO:0005886(plasma membrane);GO:0016021(integral component of membrane);GO:0016301(kinase activity)	COG0515(Serine Threonine protein kinase)	NA	NA	NA	NA(NA)	A0A0A0KZ99.1 PF00069.23;Pkinase;	1363.61	2744.78	1.00901	0.0025742	0.0880921	up
TRINITY_DN14630_c0_g1	222	-	-	-	-	-	-	-	-	-	-	8.52624	0	-5.61057	0.00258459	1	down
TRINITY_DN8753_c0_g1	292	-	-	-	-	-	-	-	-	-	-	10.5917	0.326009	-4.96136	0.00259806	1	down
TRINITY_DN4422_c0_g3	426	-	-	-	-	-	-	-	-	-	-	10.0903	0	-5.84914	0.00259895	1	down
TRINITY_DN16736_c0_g6	2080	PREDICTED: transcription factor PIF4 [Vitis vinifera]	PIF4	Transcription factor PIF4 OS=Arabidopsis thaliana GN=PIF4 PE=1 SV=1	GO:0003677(DNA binding);GO:0003700(DNA binding transcription factor activity);GO:0005515(protein binding);GO:0005634(nucleus);GO:0006351(transcription, DNA-templated);GO:0006355(regulation of transcription, DNA-templated);GO:0009585(red, far-red light phototransduction);GO:0009704(de-etiolation);GO:0010017(red or far-red light signaling pathway);GO:0010161(red light signaling pathway);GO:0010244(…	ENOG410YAGK(Transcription factor)	K16189	phytochrome-interacting factor 4	-	vvi04075(Plant hormone signal transduction)	W5F6F2.1 PF00010.24;HLH;	307.889	53.5814	-2.51965	0.00260437	0.0889992	down
TRINITY_DN19912_c0_g1	2077	Serine/threonine protein phosphatase 2A 57 kDa regulatory subunit B' kappa isoform [Vitis vinifera]	B'IOTA	Serine/threonine protein phosphatase 2A 57 kDa regulatory subunit B' iota isoform OS=Arabidopsis thaliana GN=B'IOTA PE=2 SV=1	GO:0000159(protein phosphatase type 2A complex);GO:0005737(cytoplasm);GO:0007165(signal transduction);GO:0019888(protein phosphatase regulator activity)	ENOG410XQJW(Protein phosphatase 2, regulatory subunit B)	K11584	serine/threonine-protein phosphatase 2A regulatory subunit B'	-	vvi03015(mRNA surveillance pathway)	F6H3F8.1 PF01603.18;B56;	198.554	604.993	1.60675	0.00260831	0.0890087	up
TRINITY_DN15571_c1_g3	452	-	-	-	-	-	-	-	-	-	-	53.1059	14.265	-1.89182	0.0026209	0.0893127	down
TRINITY_DN17647_c1_g1	1967	PREDICTED: uncharacterized protein LOC100852923 isoform X2 [Vitis vinifera]	TGD3	Protein TRIGALACTOSYLDIACYLGLYCEROL 3, chloroplastic OS=Arabidopsis thaliana GN=TGD3 PE=1 SV=1	GO:0005634(nucleus);GO:0043565(sequence-specific DNA binding);GO:0045944(positive regulation of transcription by RNA polymerase II)	ENOG410YJ3N(Plant transposase (Ptta/En/Spm family))	-	-	-	-	A0A061DXC7.1 PF03004.12;Transposase_24;	1302.64	4145.6	1.67	0.00262938	0.0894762	up
TRINITY_DN9647_c0_g1	407	hypothetical protein VOLCADRAFT_74602 [Volvox carteri f. nagariensis]	AHCYL1	Adenosylhomocysteinase 2 OS=Homo sapiens GN=AHCYL1 PE=1 SV=2	GO:0004013(adenosylhomocysteinase activity);GO:0006730(one-carbon metabolic process)	COG0499(May play a key role in the regulation of the intracellular concentration of adenosylhomocysteine (By similarity))	K01251	adenosylhomocysteinase	EC:3.3.1.1	vcn00270(Cysteine and methionine metabolism)	A0A096N3R6.1 PF05221.15;AdoHcyase;	11.6492	0.326009	-5.09569	0.00264148	0.0897624	down
TRINITY_DN16343_c0_g1	1166	ripening-related protein-like [Vitis vinifera]	-	-	GO:0016787(hydrolase activity)	COG1011(Hydrolase)	NA	NA	NA	NA(NA)	R0EZY6.1 PF13419.4;HAD_2;	107.252	611.831	2.5103	0.00264665	0.0898124	up
TRINITY_DN16425_c0_g2	1212	PREDICTED: uncharacterized protein At3g61260 isoform X2 [Vitis vinifera]	-	-	GO:0003677(DNA binding);GO:0005737(cytoplasm);GO:0008150(biological_process)	ENOG410Z0US(Remorin family)	-	-	-	-	V4VHG2.1 PF03763.11;Remorin_C;	62.1445	500.748	3.00737	0.00265127	0.0898438	up
TRINITY_DN14950_c0_g1	780	PREDICTED: uncharacterized protein At4g14100 [Vitis vinifera]	At4g14100	Uncharacterized protein At4g14100 OS=Arabidopsis thaliana GN=At4g14100 PE=2 SV=1	GO:0005773(vacuole);GO:0008150(biological_process);GO:0009507(chloroplast);GO:0016757(transferase activity, transferring glycosyl groups)	ENOG4111MP0(NA)	-	-	-	-	-	4639.02	579.47	-3.00098	0.00265794	0.0899442	down
TRINITY_DN16151_c0_g2	2217	DEAD-box ATP-dependent RNA helicase 20-like [Chenopodium quinoa]	DDX5	Probable ATP-dependent RNA helicase DDX5 OS=Homo sapiens GN=DDX5 PE=1 SV=1	GO:0000122(negative regulation of transcription by RNA polymerase II);GO:0000381(regulation of alternative mRNA splicing, via spliceosome);GO:0003713(transcription coactivator activity);GO:0004004(ATP-dependent RNA helicase activity);GO:0005524(ATP binding);GO:0005654(nucleoplasm);GO:0005730(nucleolus);GO:0006397(mRNA processing);GO:0009299(mRNA transcription);GO:0010501(RNA secondary structure u…	COG0513(purine NTP-dependent helicase activity)	K12823	ATP-dependent RNA helicase DDX5/DBP2	EC:3.6.4.13	ats03040(Spliceosome)	G1RY49.1 PF00270.27;DEAD;	211.32	43.0956	-2.2982	0.00267997	0.0905636	down
TRINITY_DN15741_c0_g3	644	Lipase [Vitis vinifera]	-	-	GO:0004806(triglyceride lipase activity);GO:0006629(lipid metabolic process);GO:0009507(chloroplast);GO:0016020(membrane)	COG3675(Lipase class 3 family protein)	-	-	-	-	D7SVX0.1 PF01764.23;Lipase_3;	10.1124	135.392	3.74351	0.00268937	0.090755	up
TRINITY_DN19868_c0_g1	422	-	Cadm4	Cell adhesion molecule 4 OS=Mus musculus GN=Cadm4 PE=1 SV=1	GO:0005102(receptor binding);GO:0005887(integral component of plasma membrane);GO:0005913(cell-cell adherens junction);GO:0007156(homophilic cell adhesion via plasma membrane adhesion molecules);GO:0007157(heterophilic cell-cell adhesion via plasma membrane cell adhesion molecules);GO:0008037(cell recognition);GO:0042803(protein homodimerization activity);GO:0050839(cell adhesion molecule binding)	ENOG410ZUF7(cell adhesion molecule 4)	-	-	-	-	-	10.7038	0.326009	-4.97473	0.00269215	1	down
TRINITY_DN15173_c1_g8	532	-	-	-	-	-	-	-	-	-	-	19.9821	107.395	2.41996	0.00270197	0.0910538	up
TRINITY_DN16490_c0_g1	1999	PREDICTED: root phototropism protein 2 [Vitis vinifera]	RPT2	Root phototropism protein 2 OS=Arabidopsis thaliana GN=RPT2 PE=1 SV=2	GO:0005634(nucleus);GO:0005737(cytoplasm);GO:0005886(plasma membrane);GO:0007165(signal transduction);GO:0009638(phototropism);GO:0016567(protein ubiquitination)	ENOG410YAX9(Root phototropism protein)	K03063	26S proteasome regulatory subunit T3	-	zju03050(Proteasome)	F6GU74.1 PF03000.12;NPH3;	5105.77	902.891	-2.49931	0.00270997	0.0911918	down
TRINITY_DN11539_c0_g1	1214	Homocysteine S-methyltransferase 2 [Vitis vinifera]	HMT-2	Homocysteine S-methyltransferase 2 OS=Arabidopsis thaliana GN=HMT-2 PE=1 SV=1	GO:0005737(cytoplasm);GO:0008270(zinc ion binding);GO:0008898(S-adenosylmethionine-homocysteine S-methyltransferase activity);GO:0009086(methionine biosynthetic process);GO:0032259(methylation);GO:0033528(S-methylmethionine cycle);GO:0046872(metal ion binding);GO:0047150(betaine-homocysteine S-methyltransferase activity)	COG2040(Homocysteine s-methyltransferase)	K00547	homocysteine S-methyltransferase	EC:2.1.1.10	vvi00270(Cysteine and methionine metabolism)	F6HDS7.1 PF02574.14;S-methyl_trans;	1146.9	168.317	-2.76804	0.00271357	0.0911918	down
TRINITY_DN19390_c0_g1	3747	myosin-1-like [Quercus suber]	MYO1F	Unconventional myosin-If OS=Homo sapiens GN=MYO1F PE=1 SV=3	GO:0003774(motor activity);GO:0003779(actin binding);GO:0005516(calmodulin binding);GO:0005524(ATP binding);GO:0008150(biological_process);GO:0016461(unconventional myosin complex)	COG5022(myosin heavy chain)	NA	NA	NA	NA(NA)	F1PLG7.2 PF00063.19;Myosin_head;	209.236	29.0382	-2.85439	0.00271885	0.0912431	down
TRINITY_DN9999_c0_g1	435	unnamed protein product, partial [Vitis vinifera]	-	-	-	ENOG4111BFB(at5g60400 (e)	-	-	-	-	-	3.91123	38.3864	3.25534	0.00273634	0.0917031	up
TRINITY_DN646_c0_g1	396	-	CMTM2	CKLF-like MARVEL transmembrane domain-containing protein 2 OS=Homo sapiens GN=CMTM2 PE=2 SV=1	GO:0005125(cytokine activity);GO:0005615(extracellular space);GO:0005654(nucleoplasm);GO:0006935(chemotaxis);GO:0016021(integral component of membrane)	ENOG4111IAF(CKLF-like MARVEL transmembrane domain containing)	-	-	-	-	Q8TAZ6.1 PF01284.21;MARVEL;	21.7791	2.41301	-3.22613	0.00274359	0.0917327	down
TRINITY_DN16556_c0_g1	1306	PREDICTED: (R,S)-reticuline 7-O-methyltransferase [Vitis vinifera]	7OMT	(R,S)-reticuline 7-O-methyltransferase OS=Papaver somniferum GN=7OMT PE=1 SV=1	GO:0005829(cytosol);GO:0008171(O-methyltransferase activity);GO:0008757(S-adenosylmethionine-dependent methyltransferase activity);GO:0019438(aromatic compound biosynthetic process)	ENOG410XS7T(o-methyltransferase)	K16040	trans-resveratrol di-O-methyltransferase	EC:2.1.1.240	nnu00945(Stilbenoid, diarylheptanoid and gingerol biosynthesis)	F6HIG5.1 PF00891.16;Methyltransf_2;	305.433	52.7839	-2.5339	0.002747	0.0917327	down
TRINITY_DN11649_c0_g2	1340	PREDICTED: cytokinin dehydrogenase 3 [Vitis vinifera]	CKX3	Cytokinin dehydrogenase 3 OS=Arabidopsis thaliana GN=CKX3 PE=1 SV=1	GO:0005576(extracellular region);GO:0005773(vacuole);GO:0005783(endoplasmic reticulum);GO:0008131(primary amine oxidase activity);GO:0009690(cytokinin metabolic process);GO:0009823(cytokinin catabolic process);GO:0016021(integral component of membrane);GO:0016614(oxidoreductase activity, acting on CH-OH group of donors);GO:0019139(cytokinin dehydrogenase activity);GO:0050660(flavin adenine dinucl…	COG0277(FAD linked oxidase domain protein)	K00279	cytokinin dehydrogenase	EC:1.5.99.12	vvi00908(Zeatin biosynthesis)	F6HGV7.1 PF09265.8;Cytokin-bind;	2.63436	73.1222	4.78467	0.00274854	0.0917327	up
TRINITY_DN10080_c0_g1	1815	PREDICTED: probable polygalacturonase [Vitis vinifera]	GSVIVT00026920001	Probable polygalacturonase OS=Vitis vinifera GN=GSVIVT00026920001 PE=1 SV=1	GO:0004650(polygalacturonase activity);GO:0005576(extracellular region);GO:0005773(vacuole);GO:0005975(carbohydrate metabolic process);GO:0009505(plant-type cell wall);GO:0016829(lyase activity);GO:0071555(cell wall organization)	COG5434(Glycoside hydrolase family 28)	K01184	polygalacturonase	EC:3.2.1.15	ini00040(Pentose and glucuronate interconversions)	V4S759.1 PF00295.15;Glyco_hydro_28;	121.054	44.6645	-1.43615	0.00275797	0.0917991	down
TRINITY_DN2589_c0_g1	1145	-	Krt19	Keratin, type I cytoskeletal 19 OS=Mus musculus GN=Krt19 PE=1 SV=1	GO:0005198(structural molecule activity);GO:0005515(protein binding);GO:0005882(intermediate filament);GO:0005886(plasma membrane);GO:0007219(Notch signaling pathway);GO:0008307(structural constituent of muscle);GO:0016010(dystrophin-associated glycoprotein complex);GO:0016327(apicolateral plasma membrane);GO:0030018(Z disc);GO:0042383(sarcolemma);GO:0043034(costamere);GO:0045214(sarcomere organi…	ENOG410Y9IV(Keratin, type I cytoskeletal)	-	-	-	-	F6ZXQ2.1 PF00038.19;Filament;	0.748256	36.9126	5.68535	0.00275809	0.0917991	up
TRINITY_DN20102_c0_g1	378	-	-	-	-	-	-	-	-	-	-	11.3624	0.326009	-5.06476	0.00276491	0.0918152	down
TRINITY_DN14885_c0_g2	714	hypothetical protein CHLRE_11g467672v5 [Chlamydomonas reinhardtii]	GLIPR2	Golgi-associated plant pathogenesis-related protein 1 OS=Homo sapiens GN=GLIPR2 PE=1 SV=3	GO:0000139(Golgi membrane);GO:0010634(positive regulation of epithelial cell migration);GO:0010718(positive regulation of epithelial to mesenchymal transition);GO:0042803(protein homodimerization activity);GO:0070062(extracellular exosome);GO:0070374(positive regulation of ERK1 and ERK2 cascade)	COG2340(Scp-like extracellular)	K13449	pathogenesis-related protein 1	-	aly04016(MAPK signaling pathway - plant);aly04075(Plant hormone signal transduction);aly04626(Plant-pathogen interaction)	F6RMQ1.1 PF00188.24;CAP;	26.7886	3.09776	-3.15291	0.0027691	0.0918152	down
TRINITY_DN16382_c0_g1	1699	PREDICTED: sodium transporter HKT1 [Vitis vinifera]	HKT6	Probable cation transporter HKT6 OS=Oryza sativa subsp. japonica GN=HKT6 PE=2 SV=2	GO:0005886(plasma membrane);GO:0015081(sodium ion transmembrane transporter activity);GO:0035725(sodium ion transmembrane transport)	COG0168(Low-affinity potassium transport system. Interacts with Trk system potassium uptake protein TrkA (By similarity))	-	-	-	-	A0A022Q381.1 PF02386.14;TrkH;	25.2094	327.986	3.69298	0.00277573	0.0918152	up
TRINITY_DN4096_c0_g1	304	-	Ptprz1	Receptor-type tyrosine-protein phosphatase zeta OS=Mus musculus GN=Ptprz1 PE=1 SV=1	GO:0002244(hematopoietic progenitor cell differentiation);GO:0004721(phosphoprotein phosphatase activity);GO:0004725(protein tyrosine phosphatase activity);GO:0005515(protein binding);GO:0005576(extracellular region);GO:0005615(extracellular space);GO:0005737(cytoplasm);GO:0005886(plasma membrane);GO:0006470(protein dephosphorylation);GO:0007409(axonogenesis);GO:0007413(axonal fasciculation);GO:0…	COG3338(Carbonic anhydrase);COG5599(protein tyrosine phosphatase)	-	-	-	-	F7IRI4.1 PF00102.25;Y_phosphatase;	10.9503	0.269504	-5.00521	0.00277638	0.0918152	down
[truncated: 2,765 more rows]

## Sheet: Table S7
Table S7. Differentially expressed transcription factor genes in brown roots compared with white roots of T. hemsleyanum
Gene_ID	Family	Length	Annotation	Name	Wh	Br	Log2FoldChange	pvalue	padj	Regulated
[truncated: 139 more rows]

## Sheet: Table S8
Table S8. The correlation network between significantly changed flavonoids and differentially expressed genes
[truncated: 2,161 more rows]
